# Supplementary material for: Identification of prognostic genes associated with mitochondria and macrophage polarization in prostate adenocarcinoma based on transcriptome and Mendelian randomization analysis
Source: Discov Oncol. 2025 Dec 31;17:5. doi: 10.1007/s12672-025-03858-5 (PMC12770125; doi:10.1007/s12672-025-03858-5)
Supplement: Supplementary file 1 — Supplementary Material 1. [file 12672_2025_3858_MOESM1_ESM.zip]

Archive with 16 entries (15 files):
- 12672_2025_3858_MOESM1_ESM/
- 12672_2025_3858_MOESM1_ESM/STROBE-MR-checklist.docx
- 12672_2025_3858_MOESM1_ESM/Supplementary Figure.docx
- 12672_2025_3858_MOESM1_ESM/Supplementary Table 1.xlsx
- 12672_2025_3858_MOESM1_ESM/Supplementary Table 10.xlsx
- 12672_2025_3858_MOESM1_ESM/Supplementary Table 11.xlsx
- 12672_2025_3858_MOESM1_ESM/Supplementary Table 12.xlsx
- 12672_2025_3858_MOESM1_ESM/Supplementary Table 13.xlsx
- 12672_2025_3858_MOESM1_ESM/Supplementary Table 2.xlsx
- 12672_2025_3858_MOESM1_ESM/Supplementary Table 3.xlsx
- 12672_2025_3858_MOESM1_ESM/Supplementary Table 4 .xlsx
- 12672_2025_3858_MOESM1_ESM/Supplementary Table 5.xlsx
- 12672_2025_3858_MOESM1_ESM/Supplementary Table 6.xlsx
- 12672_2025_3858_MOESM1_ESM/Supplementary Table 7.xlsx
- 12672_2025_3858_MOESM1_ESM/Supplementary Table 8.xlsx
- 12672_2025_3858_MOESM1_ESM/Supplementary Table 9.xlsx
