# Supplementary material for: Identification of prognostic genes associated with mitochondria and macrophage polarization in prostate adenocarcinoma based on transcriptome and Mendelian randomization analysis
Source: Discov Oncol. 2025 Dec 31;17:5. doi: 10.1007/s12672-025-03858-5 (PMC12770125; doi:10.1007/s12672-025-03858-5)
Supplement: Supplementary file 1 — Supplementary Material 1. [file 12672_2025_3858_MOESM1_ESM.zip › 12672_2025_3858_MOESM1_ESM/Supplementary Table 1.xlsx]

## Sheet: 00.GO_ALL
Supplementary Table 1：GO enrichment results of CGs
ONTOLOGY	ID	Description	GeneRatio	BgRatio	pvalue	p.adjust	qvalue	geneID	Count	richFactor
BP	GO:0140053	mitochondrial gene expression	23/99	163/18870	7.61879e-27	6.83406e-24	5.51761e-24	SLC25A33/MRPL41/TRUB2/MRPL17/PUS1/MRPL37/MRPL12/MRPL53/MRPS34/MRPL14/MRPL36/FASTK/MRPS26/MRPS12/MRPL23/CHCHD1/MRPS24/MRPL24/TRNT1/UQCC2/AURKAIP1/GADD45GIP1/NDUFA7	23	1.41104
BP	GO:0032543	mitochondrial translation	19/99	130/18870	1.4579e-22	6.53869e-20	5.27914e-20	MRPL41/TRUB2/MRPL17/MRPL37/MRPL12/MRPL53/MRPS34/MRPL14/MRPL36/MRPS26/MRPS12/MRPL23/CHCHD1/MRPS24/MRPL24/UQCC2/AURKAIP1/GADD45GIP1/NDUFA7	19	1.46154
BP	GO:0045333	cellular respiration	19/99	243/18870	2.5854e-17	7.73035e-15	6.24125e-15	SLC25A22/SLC25A33/SDHD/NNT/UQCC3/CAT/NDUFV2/COX5A/ACLY/NDUFB10/DHTKD1/SCO2/NDUFS6/NDUFB1/UQCC2/NDUFB11/UQCRQ/COX6C/NDUFA7	19	0.781893
BP	GO:0009060	aerobic respiration	17/99	197/18870	2.70042e-16	6.05568e-14	4.88917e-14	SLC25A33/SDHD/NNT/UQCC3/CAT/NDUFV2/COX5A/ACLY/NDUFB10/DHTKD1/NDUFS6/NDUFB1/UQCC2/NDUFB11/UQCRQ/COX6C/NDUFA7	17	0.862944
BP	GO:0015980	energy derivation by oxidation of organic compounds	19/99	337/18870	1.08001e-14	1.93754e-12	1.56431e-12	SLC25A22/SLC25A33/SDHD/NNT/UQCC3/CAT/NDUFV2/COX5A/ACLY/NDUFB10/DHTKD1/SCO2/NDUFS6/NDUFB1/UQCC2/NDUFB11/UQCRQ/COX6C/NDUFA7	19	0.563798
BP	GO:0006119	oxidative phosphorylation	13/99	148/18870	8.6437e-13	1.29223e-10	1.04331e-10	SLC25A33/SDHD/UQCC3/NDUFV2/COX5A/NDUFB10/NDUFS6/NDUFB1/UQCC2/NDUFB11/UQCRQ/COX6C/NDUFA7	13	0.878378
BP	GO:0022904	respiratory electron transport chain	12/99	124/18870	2.1511e-12	2.75648e-10	2.2255e-10	SLC25A22/SDHD/UQCC3/NDUFV2/COX5A/NDUFB10/SCO2/NDUFS6/NDUFB1/UQCRQ/COX6C/NDUFA7	12	0.967742
BP	GO:0019646	aerobic electron transport chain	10/99	94/18870	6.23648e-11	6.99266e-09	5.64566e-09	SDHD/UQCC3/NDUFV2/COX5A/NDUFB10/NDUFS6/NDUFB1/UQCRQ/COX6C/NDUFA7	10	1.06383
BP	GO:0022900	electron transport chain	12/99	176/18870	1.35893e-10	1.15759e-08	9.34605e-09	SLC25A22/SDHD/UQCC3/NDUFV2/COX5A/NDUFB10/SCO2/NDUFS6/NDUFB1/UQCRQ/COX6C/NDUFA7	12	0.681818
BP	GO:0042773	ATP synthesis coupled electron transport	10/99	102/18870	1.41957e-10	1.15759e-08	9.34605e-09	SDHD/UQCC3/NDUFV2/COX5A/NDUFB10/NDUFS6/NDUFB1/UQCRQ/COX6C/NDUFA7	10	0.980392
BP	GO:0042775	mitochondrial ATP synthesis coupled electron transport	10/99	102/18870	1.41957e-10	1.15759e-08	9.34605e-09	SDHD/UQCC3/NDUFV2/COX5A/NDUFB10/NDUFS6/NDUFB1/UQCRQ/COX6C/NDUFA7	10	0.980392
BP	GO:0009142	nucleoside triphosphate biosynthetic process	10/99	127/18870	1.2515e-09	9.35493e-08	7.55289e-08	SDHD/UQCC3/NDUFV2/NDUFB10/DTYMK/NME3/NDUFS6/NDUFB1/NDUFB11/NDUFA7	10	0.787402
BP	GO:0033108	mitochondrial respiratory chain complex assembly	9/99	101/18870	2.91581e-09	2.01191e-07	1.62435e-07	SLC25A33/COA4/UQCC3/PET100/NDUFB10/SCO2/NDUFB1/UQCC2/NDUFB11	9	0.891089
BP	GO:0072521	purine-containing compound metabolic process	16/99	493/18870	5.69097e-09	3.64629e-07	2.9439e-07	SDHD/NNT/NUDT8/ACACA/FHIT/UQCC3/NDUFV2/MACROD1/ACLY/NDUFB10/DCXR/NME3/NDUFS6/NDUFB1/NDUFB11/NDUFA7	16	0.324544
BP	GO:0009206	purine ribonucleoside triphosphate biosynthetic process	9/99	113/18870	7.91597e-09	4.73375e-07	3.82189e-07	SDHD/UQCC3/NDUFV2/NDUFB10/NME3/NDUFS6/NDUFB1/NDUFB11/NDUFA7	9	0.79646
BP	GO:0009145	purine nucleoside triphosphate biosynthetic process	9/99	114/18870	8.55757e-09	4.79759e-07	3.87342e-07	SDHD/UQCC3/NDUFV2/NDUFB10/NME3/NDUFS6/NDUFB1/NDUFB11/NDUFA7	9	0.789474
BP	GO:0009201	ribonucleoside triphosphate biosynthetic process	9/99	119/18870	1.2498e-08	6.59453e-07	5.32422e-07	SDHD/UQCC3/NDUFV2/NDUFB10/NME3/NDUFS6/NDUFB1/NDUFB11/NDUFA7	9	0.756303
BP	GO:0009152	purine ribonucleotide biosynthetic process	11/99	213/18870	1.54795e-08	7.71393e-07	6.228e-07	SDHD/ACACA/UQCC3/NDUFV2/ACLY/NDUFB10/NME3/NDUFS6/NDUFB1/NDUFB11/NDUFA7	11	0.516432
BP	GO:0006163	purine nucleotide metabolic process	15/99	463/18870	1.83202e-08	8.64906e-07	6.98299e-07	SDHD/NNT/NUDT8/ACACA/FHIT/UQCC3/NDUFV2/ACLY/NDUFB10/DCXR/NME3/NDUFS6/NDUFB1/NDUFB11/NDUFA7	15	0.323974
BP	GO:1990542	mitochondrial transmembrane transport	7/99	60/18870	2.71491e-08	1.21764e-06	9.83082e-07	SLC25A22/SLC25A33/SFXN4/PAM16/SLC25A39/TOMM40/ROMO1	7	1.16667
BP	GO:0009260	ribonucleotide biosynthetic process	11/99	228/18870	3.12222e-08	1.33363e-06	1.07673e-06	SDHD/ACACA/UQCC3/NDUFV2/ACLY/NDUFB10/NME3/NDUFS6/NDUFB1/NDUFB11/NDUFA7	11	0.482456
BP	GO:0046390	ribose phosphate biosynthetic process	11/99	235/18870	4.25663e-08	1.73554e-06	1.40123e-06	SDHD/ACACA/UQCC3/NDUFV2/ACLY/NDUFB10/NME3/NDUFS6/NDUFB1/NDUFB11/NDUFA7	11	0.468085
BP	GO:0009141	nucleoside triphosphate metabolic process	10/99	184/18870	4.47466e-08	1.74512e-06	1.40896e-06	SDHD/UQCC3/NDUFV2/NDUFB10/DTYMK/NME3/NDUFS6/NDUFB1/NDUFB11/NDUFA7	10	0.543478
BP	GO:0009165	nucleotide biosynthetic process	12/99	295/18870	4.69195e-08	1.75362e-06	1.41582e-06	SDHD/ACACA/UQCC3/NDUFV2/ACLY/NDUFB10/DTYMK/NME3/NDUFS6/NDUFB1/NDUFB11/NDUFA7	12	0.40678
BP	GO:1901293	nucleoside phosphate biosynthetic process	12/99	297/18870	5.05253e-08	1.81285e-06	1.46364e-06	SDHD/ACACA/UQCC3/NDUFV2/ACLY/NDUFB10/DTYMK/NME3/NDUFS6/NDUFB1/NDUFB11/NDUFA7	12	0.40404
BP	GO:0042776	proton motive force-driven mitochondrial ATP synthesis	7/99	67/18870	5.93326e-08	1.94089e-06	1.56702e-06	SDHD/NDUFV2/NDUFB10/NDUFS6/NDUFB1/NDUFB11/NDUFA7	7	1.04478
BP	GO:0017004	cytochrome complex assembly	6/99	40/18870	5.94473e-08	1.94089e-06	1.56702e-06	SLC25A33/COA4/UQCC3/PET100/SCO2/UQCC2	6	1.5
BP	GO:0006839	mitochondrial transport	10/99	190/18870	6.05853e-08	1.94089e-06	1.56702e-06	SLC25A10/TIMM13/PAM16/BAX/SLC25A6/TOMM40/SLC25A24/ROMO1/TIMM10/ALKBH7	10	0.526316
BP	GO:0006754	ATP biosynthetic process	8/99	102/18870	6.29709e-08	1.94775e-06	1.57256e-06	SDHD/UQCC3/NDUFV2/NDUFB10/NDUFS6/NDUFB1/NDUFB11/NDUFA7	8	0.784314
BP	GO:0044282	small molecule catabolic process	13/99	375/18870	8.10751e-08	2.42414e-06	1.95718e-06	ABCD3/NUDT8/MCAT/BCAT2/MPST/GLYCTK/GSTZ1/DCXR/SDSL/ECI1/GCAT/OXCT2/GLUD2	13	0.346667
BP	GO:0016054	organic acid catabolic process	11/99	252/18870	8.66999e-08	2.43031e-06	1.96215e-06	ABCD3/NUDT8/MCAT/BCAT2/MPST/GSTZ1/DCXR/SDSL/ECI1/GCAT/GLUD2	11	0.436508
BP	GO:0046395	carboxylic acid catabolic process	11/99	252/18870	8.66999e-08	2.43031e-06	1.96215e-06	ABCD3/NUDT8/MCAT/BCAT2/MPST/GSTZ1/DCXR/SDSL/ECI1/GCAT/GLUD2	11	0.436508
BP	GO:0006164	purine nucleotide biosynthetic process	11/99	258/18870	1.10023e-07	2.99062e-06	2.41453e-06	SDHD/ACACA/UQCC3/NDUFV2/ACLY/NDUFB10/NME3/NDUFS6/NDUFB1/NDUFB11/NDUFA7	11	0.426357
BP	GO:0015986	proton motive force-driven ATP synthesis	7/99	76/18870	1.43531e-07	3.78669e-06	3.05726e-06	SDHD/NDUFV2/NDUFB10/NDUFS6/NDUFB1/NDUFB11/NDUFA7	7	0.921053
BP	GO:0072522	purine-containing compound biosynthetic process	11/99	267/18870	1.5548e-07	3.98472e-06	3.21714e-06	SDHD/ACACA/UQCC3/NDUFV2/ACLY/NDUFB10/NME3/NDUFS6/NDUFB1/NDUFB11/NDUFA7	11	0.411985
BP	GO:0009205	purine ribonucleoside triphosphate metabolic process	9/99	161/18870	1.72023e-07	4.28624e-06	3.46058e-06	SDHD/UQCC3/NDUFV2/NDUFB10/NME3/NDUFS6/NDUFB1/NDUFB11/NDUFA7	9	0.559006
BP	GO:0007006	mitochondrial membrane organization	8/99	120/18870	2.23336e-07	5.41439e-06	4.37141e-06	TIMM13/BAX/SLC25A6/UQCC3/TOMM40/ROMO1/TIMM10/ALKBH7	8	0.666667
BP	GO:0009144	purine nucleoside triphosphate metabolic process	9/99	167/18870	2.34963e-07	5.54636e-06	4.47796e-06	SDHD/UQCC3/NDUFV2/NDUFB10/NME3/NDUFS6/NDUFB1/NDUFB11/NDUFA7	9	0.538922
BP	GO:0009199	ribonucleoside triphosphate metabolic process	9/99	168/18870	2.47196e-07	5.68551e-06	4.59031e-06	SDHD/UQCC3/NDUFV2/NDUFB10/NME3/NDUFS6/NDUFB1/NDUFB11/NDUFA7	9	0.535714
BP	GO:0000959	mitochondrial RNA metabolic process	6/99	52/18870	2.99709e-07	6.72097e-06	5.42631e-06	SLC25A33/PUS1/SLIRP/MRPL12/FASTK/TRNT1	6	1.15385
BP	GO:0009150	purine ribonucleotide metabolic process	12/99	365/18870	4.67177e-07	1.02209e-05	8.25206e-06	SDHD/NUDT8/ACACA/UQCC3/NDUFV2/ACLY/NDUFB10/NME3/NDUFS6/NDUFB1/NDUFB11/NDUFA7	12	0.328767
BP	GO:0046034	ATP metabolic process	8/99	137/18870	6.17542e-07	1.31889e-05	1.06483e-05	SDHD/UQCC3/NDUFV2/NDUFB10/NDUFS6/NDUFB1/NDUFB11/NDUFA7	8	0.583942
BP	GO:0009259	ribonucleotide metabolic process	12/99	385/18870	8.20948e-07	1.71254e-05	1.38265e-05	SDHD/NUDT8/ACACA/UQCC3/NDUFV2/ACLY/NDUFB10/NME3/NDUFS6/NDUFB1/NDUFB11/NDUFA7	12	0.311688
BP	GO:0019693	ribose phosphate metabolic process	12/99	393/18870	1.01883e-06	2.0503e-05	1.65535e-05	SDHD/NUDT8/ACACA/UQCC3/NDUFV2/ACLY/NDUFB10/NME3/NDUFS6/NDUFB1/NDUFB11/NDUFA7	12	0.305344
BP	GO:0051204	protein insertion into mitochondrial membrane	5/99	35/18870	1.02858e-06	2.0503e-05	1.65535e-05	TIMM13/BAX/TOMM40/ROMO1/TIMM10	5	1.42857
BP	GO:0090151	establishment of protein localization to mitochondrial membrane	5/99	38/18870	1.57069e-06	3.06284e-05	2.47285e-05	TIMM13/BAX/TOMM40/ROMO1/TIMM10	5	1.31579
BP	GO:0006120	mitochondrial electron transport, NADH to ubiquinone	5/99	51/18870	6.9648e-06	0.000132924	0.000107319	NDUFV2/NDUFB10/NDUFS6/NDUFB1/NDUFA7	5	0.980392
BP	GO:1901679	nucleotide transmembrane transport	4/99	28/18870	1.32485e-05	0.000247581	0.00019989	SLC25A33/SLC25A6/SLC25A24/SLC25A41	4	1.42857
BP	GO:0006099	tricarboxylic acid cycle	4/99	33/18870	2.59503e-05	0.000475049	0.00038354	SDHD/NNT/ACLY/DHTKD1	4	1.21212
BP	GO:0015866	ADP transport	3/99	12/18870	2.97767e-05	0.000513649	0.000414704	SLC25A6/SLC25A24/SLC25A41	3	2.5
BP	GO:0017062	respiratory chain complex III assembly	3/99	12/18870	2.97767e-05	0.000513649	0.000414704	SLC25A33/UQCC3/UQCC2	3	2.5
BP	GO:0034551	mitochondrial respiratory chain complex III assembly	3/99	12/18870	2.97767e-05	0.000513649	0.000414704	SLC25A33/UQCC3/UQCC2	3	2.5
BP	GO:0045039	protein insertion into mitochondrial inner membrane	3/99	13/18870	3.85623e-05	0.000652649	0.000526929	TIMM13/ROMO1/TIMM10	3	2.30769
BP	GO:0072655	establishment of protein localization to mitochondrion	6/99	124/18870	4.85179e-05	0.000805937	0.000650689	TIMM13/PAM16/BAX/TOMM40/ROMO1/TIMM10	6	0.483871
BP	GO:0051205	protein insertion into membrane	5/99	77/18870	5.25996e-05	0.000857852	0.000692603	TIMM13/BAX/TOMM40/ROMO1/TIMM10	5	0.649351
BP	GO:0007007	inner mitochondrial membrane organization	4/99	40/18870	5.63487e-05	0.000902585	0.000728719	TIMM13/UQCC3/ROMO1/TIMM10	4	1
BP	GO:0070585	protein localization to mitochondrion	6/99	131/18870	6.59312e-05	0.00103755	0.000837686	TIMM13/PAM16/BAX/TOMM40/ROMO1/TIMM10	6	0.458015
BP	GO:0006862	nucleotide transport	4/99	44/18870	8.23663e-05	0.00127384	0.00102846	SLC25A33/SLC25A6/SLC25A24/SLC25A41	4	0.909091
BP	GO:1901605	alpha-amino acid metabolic process	7/99	207/18870	0.000109551	0.00166555	0.00134471	NIT2/BCAT2/MPST/GSTZ1/SDSL/GCAT/GLUD2	7	0.338164
BP	GO:0015867	ATP transport	3/99	19/18870	0.000127698	0.00190431	0.00153748	SLC25A6/SLC25A24/SLC25A41	3	1.57895
BP	GO:1901606	alpha-amino acid catabolic process	5/99	93/18870	0.000129502	0.00190431	0.00153748	BCAT2/GSTZ1/SDSL/GCAT/GLUD2	5	0.537634
BP	GO:0006520	amino acid metabolic process	8/99	291/18870	0.000147764	0.0021309	0.00172042	NIT2/BCAT2/MPST/GSTZ1/SDSL/MARS2/GCAT/GLUD2	8	0.274914
BP	GO:0030150	protein import into mitochondrial matrix	3/99	20/18870	0.000149662	0.0021309	0.00172042	PAM16/TOMM40/ROMO1	3	1.5
BP	GO:0098869	cellular oxidant detoxification	5/99	99/18870	0.000173858	0.00240039	0.001938	NNT/CAT/PRDX4/TXNRD2/GSTZ1	5	0.505051
BP	GO:0000963	mitochondrial RNA processing	3/99	21/18870	0.000173942	0.00240039	0.001938	PUS1/FASTK/TRNT1	3	1.42857
BP	GO:0006220	pyrimidine nucleotide metabolic process	4/99	54/18870	0.000184335	0.00250528	0.00202269	DTYMK/NME3/NT5M/NTHL1	4	0.740741
BP	GO:0006626	protein targeting to mitochondrion	5/99	106/18870	0.000239321	0.00320404	0.00258685	TIMM13/PAM16/TOMM40/ROMO1/TIMM10	5	0.471698
BP	GO:0009219	pyrimidine deoxyribonucleotide metabolic process	3/99	24/18870	0.000261698	0.00345211	0.00278713	DTYMK/NT5M/NTHL1	3	1.25
BP	GO:0033617	mitochondrial cytochrome c oxidase assembly	3/99	25/18870	0.000296255	0.00385131	0.00310943	COA4/PET100/SCO2	3	1.2
BP	GO:0009063	amino acid catabolic process	5/99	113/18870	0.00032204	0.00412671	0.00333178	BCAT2/GSTZ1/SDSL/GCAT/GLUD2	5	0.442478
BP	GO:1990748	cellular detoxification	5/99	119/18870	0.000408786	0.00516452	0.00416968	NNT/CAT/PRDX4/TXNRD2/GSTZ1	5	0.420168
BP	GO:0009636	response to toxic substance	7/99	258/18870	0.000420653	0.00524064	0.00423113	NNT/BAX/CAT/PRDX4/MPST/TXNRD2/GSTZ1	7	0.271318
BP	GO:0008535	respiratory chain complex IV assembly	3/99	30/18870	0.000513102	0.00630483	0.00509033	COA4/PET100/SCO2	3	1
BP	GO:0015711	organic anion transport	9/99	443/18870	0.000534903	0.0064839	0.0052349	SLC25A22/ABCD3/SFXN4/SLC25A10/SLC25A39/SLC25A6/LYPLA1/SLC25A24/SLC25A41	9	0.20316
BP	GO:0042744	hydrogen peroxide catabolic process	3/99	31/18870	0.000565922	0.00673461	0.00543732	NNT/CAT/PRDX4	3	0.967742
BP	GO:0097237	cellular response to toxic substance	5/99	128/18870	0.000570603	0.00673461	0.00543732	NNT/CAT/PRDX4/TXNRD2/GSTZ1	5	0.390625
BP	GO:0006399	tRNA metabolic process	6/99	197/18870	0.000601014	0.00700142	0.00565273	TRUB2/QTRT1/PUS1/TRMU/TRNT1/MARS2	6	0.304569
BP	GO:0072329	monocarboxylic acid catabolic process	5/99	131/18870	0.000633971	0.00729067	0.00588627	ABCD3/NUDT8/MCAT/DCXR/ECI1	5	0.381679
BP	GO:0006084	acetyl-CoA metabolic process	3/99	33/18870	0.000681712	0.0076437	0.00617129	NUDT8/ACACA/ACLY	3	0.909091
BP	GO:0015868	purine ribonucleotide transport	3/99	33/18870	0.000681712	0.0076437	0.00617129	SLC25A6/SLC25A24/SLC25A41	3	0.909091
BP	GO:0008033	tRNA processing	5/99	134/18870	0.000702477	0.00777928	0.00628075	TRUB2/QTRT1/PUS1/TRMU/TRNT1	5	0.373134
BP	GO:0009166	nucleotide catabolic process	4/99	78/18870	0.000755247	0.00826167	0.00667022	NUDT8/FHIT/NT5M/NTHL1	4	0.512821
BP	GO:0051503	adenine nucleotide transport	3/99	36/18870	0.000882017	0.00953216	0.00769598	SLC25A6/SLC25A24/SLC25A41	3	0.833333
BP	GO:0072530	purine-containing compound transmembrane transport	3/99	37/18870	0.000956205	0.0102109	0.00824398	SLC25A6/SLC25A24/SLC25A41	3	0.810811
BP	GO:0015865	purine nucleotide transport	3/99	38/18870	0.00103423	0.0107484	0.00867796	SLC25A6/SLC25A24/SLC25A41	3	0.789474
BP	GO:0044743	protein transmembrane import into intracellular organelle	3/99	38/18870	0.00103423	0.0107484	0.00867796	PAM16/TOMM40/ROMO1	3	0.789474
BP	GO:0072527	pyrimidine-containing compound metabolic process	4/99	85/18870	0.00104249	0.0107484	0.00867796	DTYMK/NME3/NT5M/NTHL1	4	0.470588
BP	GO:1901292	nucleoside phosphate catabolic process	4/99	87/18870	0.00113692	0.0115888	0.00935646	NUDT8/FHIT/NT5M/NTHL1	4	0.45977
BP	GO:0006631	fatty acid metabolic process	8/99	401/18870	0.00123296	0.0124265	0.0100328	ABCD3/NUDT8/ACACA/MCAT/LYPLA1/ACLY/ECI1/ALKBH7	8	0.199501
BP	GO:0045454	cell redox homeostasis	3/99	41/18870	0.0012921	0.0128779	0.0103973	NNT/PRDX4/TXNRD2	3	0.731707
BP	GO:0009394	2'-deoxyribonucleotide metabolic process	3/99	42/18870	0.00138623	0.0136642	0.0110321	DTYMK/NT5M/NTHL1	3	0.714286
BP	GO:0072593	reactive oxygen species metabolic process	6/99	234/18870	0.0014635	0.0140173	0.0113172	SLC25A33/NNT/CAT/PRDX4/DCXR/ROMO1	6	0.25641
BP	GO:0098754	detoxification	5/99	158/18870	0.00146742	0.0140173	0.0113172	NNT/CAT/PRDX4/TXNRD2/GSTZ1	5	0.316456
BP	GO:0009262	deoxyribonucleotide metabolic process	3/99	43/18870	0.00148456	0.0140173	0.0113172	DTYMK/NT5M/NTHL1	3	0.697674
BP	GO:0019692	deoxyribose phosphate metabolic process	3/99	43/18870	0.00148456	0.0140173	0.0113172	DTYMK/NT5M/NTHL1	3	0.697674
BP	GO:0046394	carboxylic acid biosynthetic process	7/99	334/18870	0.0018927	0.0176849	0.0142783	ABCD3/ACACA/MCAT/BCAT2/ACLY/SDSL/GLUD2	7	0.209581
BP	GO:0016053	organic acid biosynthetic process	7/99	337/18870	0.00199067	0.0184086	0.0148625	ABCD3/ACACA/MCAT/BCAT2/ACLY/SDSL/GLUD2	7	0.207715
BP	GO:0009066	aspartate family amino acid metabolic process	3/99	48/18870	0.00204158	0.0186867	0.0150871	NIT2/SDSL/GCAT	3	0.625
BP	GO:0009062	fatty acid catabolic process	4/99	106/18870	0.00235223	0.0211349	0.0170636	ABCD3/NUDT8/MCAT/ECI1	4	0.377358
BP	GO:0006122	mitochondrial electron transport, ubiquinol to cytochrome c	2/99	14/18870	0.00237973	0.0211349	0.0170636	UQCC3/UQCRQ	2	1.42857
BP	GO:0090646	mitochondrial tRNA processing	2/99	14/18870	0.00237973	0.0211349	0.0170636	PUS1/TRNT1	2	1.42857
BP	GO:0042743	hydrogen peroxide metabolic process	3/99	54/18870	0.00286209	0.0251695	0.0203211	NNT/CAT/PRDX4	3	0.555556
BP	GO:0065002	intracellular protein transmembrane transport	3/99	55/18870	0.00301578	0.0262637	0.0212045	PAM16/TOMM40/ROMO1	3	0.545455
BP	GO:0070131	positive regulation of mitochondrial translation	2/99	16/18870	0.00311674	0.0268819	0.0217036	TRUB2/UQCC2	2	1.25
BP	GO:0009068	aspartate family amino acid catabolic process	2/99	17/18870	0.00352027	0.0300731	0.0242801	SDSL/GCAT	2	1.17647
BP	GO:0090150	establishment of protein localization to membrane	6/99	280/18870	0.00358288	0.0303193	0.0244789	TIMM13/BAX/TOMM40/LYPLA1/ROMO1/TIMM10	6	0.214286
BP	GO:0010257	NADH dehydrogenase complex assembly	3/99	60/18870	0.00386007	0.03206	0.0258843	NDUFB10/NDUFB1/NDUFB11	3	0.5
BP	GO:0032981	mitochondrial respiratory chain complex I assembly	3/99	60/18870	0.00386007	0.03206	0.0258843	NDUFB10/NDUFB1/NDUFB11	3	0.5
BP	GO:0001522	pseudouridine synthesis	2/99	18/18870	0.00394681	0.0321844	0.0259847	TRUB2/PUS1	2	1.11111
BP	GO:1901569	fatty acid derivative catabolic process	2/99	18/18870	0.00394681	0.0321844	0.0259847	NUDT8/OXCT2	2	1.11111
BP	GO:0046902	regulation of mitochondrial membrane permeability	3/99	61/18870	0.00404443	0.0326834	0.0263876	BAX/SLC25A6/ALKBH7	3	0.491803
BP	GO:0006390	mitochondrial transcription	2/99	19/18870	0.00439611	0.0342897	0.0276844	SLC25A33/MRPL12	2	1.05263
BP	GO:0009148	pyrimidine nucleoside triphosphate biosynthetic process	2/99	19/18870	0.00439611	0.0342897	0.0276844	DTYMK/NME3	2	1.05263
BP	GO:0009223	pyrimidine deoxyribonucleotide catabolic process	2/99	19/18870	0.00439611	0.0342897	0.0276844	NT5M/NTHL1	2	1.05263
BP	GO:0015936	coenzyme A metabolic process	2/99	19/18870	0.00439611	0.0342897	0.0276844	NUDT8/ACLY	2	1.05263
BP	GO:0034655	nucleobase-containing compound catabolic process	8/99	496/18870	0.0045669	0.0353148	0.0285121	NUDT8/FHIT/BAX/SLIRP/FASTK/NT5M/TRNT1/NTHL1	8	0.16129
BP	GO:0055093	response to hyperoxia	2/99	20/18870	0.00486794	0.0370046	0.0298764	CAT/TXNRD2	2	1
BP	GO:2001014	regulation of skeletal muscle cell differentiation	2/99	20/18870	0.00486794	0.0370046	0.0298764	NLN/UQCC2	2	1
BP	GO:0071806	protein transmembrane transport	3/99	67/18870	0.00526292	0.0396709	0.0320291	PAM16/TOMM40/ROMO1	3	0.447761
BP	GO:0070584	mitochondrion morphogenesis	2/99	21/18870	0.00536205	0.0400813	0.0323604	BAX/SLIRP	2	0.952381
BP	GO:2000379	positive regulation of reactive oxygen species metabolic process	3/99	68/18870	0.00548511	0.0406624	0.0328296	NNT/DCXR/ROMO1	3	0.441176
BP	GO:1901607	alpha-amino acid biosynthetic process	3/99	69/18870	0.00571287	0.0420036	0.0339125	BCAT2/SDSL/GLUD2	3	0.434783
BP	GO:0006244	pyrimidine nucleotide catabolic process	2/99	22/18870	0.00587819	0.0428678	0.0346101	NT5M/NTHL1	2	0.909091
BP	GO:0051881	regulation of mitochondrial membrane potential	3/99	73/18870	0.00668025	0.0483241	0.0390154	SLC25A33/NNT/BAX	3	0.410959
BP	GO:0002082	regulation of oxidative phosphorylation	2/99	24/18870	0.00697562	0.050057	0.0404145	SLC25A33/UQCC2	2	0.833333
BP	GO:0090559	regulation of membrane permeability	3/99	75/18870	0.00719824	0.0509633	0.0411462	BAX/SLC25A6/ALKBH7	3	0.4
BP	GO:0046434	organophosphate catabolic process	4/99	146/18870	0.00733786	0.0509633	0.0411462	NUDT8/FHIT/NT5M/NTHL1	4	0.273973
BP	GO:0006635	fatty acid beta-oxidation	3/99	76/18870	0.00746591	0.0509633	0.0411462	ABCD3/MCAT/ECI1	3	0.394737
BP	GO:2000377	regulation of reactive oxygen species metabolic process	4/99	147/18870	0.00751332	0.0509633	0.0411462	SLC25A33/NNT/DCXR/ROMO1	4	0.272109
BP	GO:0006123	mitochondrial electron transport, cytochrome c to oxygen	2/99	25/18870	0.00755643	0.0509633	0.0411462	COX5A/COX6C	2	0.8
BP	GO:0009147	pyrimidine nucleoside triphosphate metabolic process	2/99	25/18870	0.00755643	0.0509633	0.0411462	DTYMK/NME3	2	0.8
BP	GO:0070129	regulation of mitochondrial translation	2/99	25/18870	0.00755643	0.0509633	0.0411462	TRUB2/UQCC2	2	0.8
BP	GO:0090200	positive regulation of release of cytochrome c from mitochondria	2/99	25/18870	0.00755643	0.0509633	0.0411462	BIK/BAX	2	0.8
BP	GO:0008652	amino acid biosynthetic process	3/99	77/18870	0.00773942	0.0518079	0.0418281	BCAT2/SDSL/GLUD2	3	0.38961
BP	GO:1901568	fatty acid derivative metabolic process	3/99	78/18870	0.00801879	0.0532804	0.043017	NUDT8/ACACA/OXCT2	3	0.384615
BP	GO:0015748	organophosphate ester transport	4/99	152/18870	0.00843217	0.0556151	0.044902	SLC25A33/SLC25A6/SLC25A24/SLC25A41	4	0.263158
BP	GO:0009081	branched-chain amino acid metabolic process	2/99	27/18870	0.00878108	0.0562617	0.045424	BCAT2/SDSL	2	0.740741
BP	GO:0015740	C4-dicarboxylate transport	2/99	27/18870	0.00878108	0.0562617	0.045424	SLC25A22/SLC25A10	2	0.740741
BP	GO:0021854	hypothalamus development	2/99	27/18870	0.00878108	0.0562617	0.045424	BAX/UQCRQ	2	0.740741
BP	GO:0036296	response to increased oxygen levels	2/99	27/18870	0.00878108	0.0562617	0.045424	CAT/TXNRD2	2	0.740741
BP	GO:0042398	cellular modified amino acid biosynthetic process	2/99	28/18870	0.00942446	0.0599556	0.0484063	CKMT1A/CKMT1B	2	0.714286
BP	GO:0009264	deoxyribonucleotide catabolic process	2/99	29/18870	0.0100882	0.0631678	0.0509997	NT5M/NTHL1	2	0.689655
BP	GO:0046386	deoxyribose phosphate catabolic process	2/99	29/18870	0.0100882	0.0631678	0.0509997	NT5M/NTHL1	2	0.689655
BP	GO:1901264	carbohydrate derivative transport	3/99	85/18870	0.0101406	0.0631678	0.0509997	SLC25A6/SLC25A24/SLC25A41	3	0.352941
BP	GO:0000002	mitochondrial genome maintenance	2/99	30/18870	0.0107722	0.0661824	0.0534337	SLC25A33/LIG3	2	0.666667
BP	GO:0062125	regulation of mitochondrial gene expression	2/99	30/18870	0.0107722	0.0661824	0.0534337	TRUB2/UQCC2	2	0.666667
BP	GO:0006633	fatty acid biosynthetic process	4/99	168/18870	0.0118582	0.072359	0.0584204	ABCD3/ACACA/MCAT/ACLY	4	0.238095
BP	GO:0006221	pyrimidine nucleotide biosynthetic process	2/99	33/18870	0.0129427	0.0773976	0.0624885	DTYMK/NME3	2	0.606061
BP	GO:0016556	mRNA modification	2/99	33/18870	0.0129427	0.0773976	0.0624885	TRUB2/PUS1	2	0.606061
BP	GO:1903715	regulation of aerobic respiration	2/99	33/18870	0.0129427	0.0773976	0.0624885	SLC25A33/UQCC2	2	0.606061
BP	GO:0006400	tRNA modification	3/99	94/18870	0.0133055	0.0785202	0.0633948	QTRT1/PUS1/TRMU	3	0.319149
BP	GO:0043648	dicarboxylic acid metabolic process	3/99	94/18870	0.0133055	0.0785202	0.0633948	NIT2/ACLY/GLUD2	3	0.319149
BP	GO:0006637	acyl-CoA metabolic process	3/99	96/18870	0.0140768	0.0819928	0.0661985	NUDT8/ACACA/ACLY	3	0.3125
BP	GO:0035383	thioester metabolic process	3/99	96/18870	0.0140768	0.0819928	0.0661985	NUDT8/ACACA/ACLY	3	0.3125
BP	GO:0006779	porphyrin-containing compound biosynthetic process	2/99	35/18870	0.0144865	0.0832976	0.0672519	RSAD1/SLC25A39	2	0.571429
BP	GO:0033014	tetrapyrrole biosynthetic process	2/99	35/18870	0.0144865	0.0832976	0.0672519	RSAD1/SLC25A39	2	0.571429
BP	GO:0009451	RNA modification	4/99	180/18870	0.0149411	0.0853641	0.0689204	TRUB2/QTRT1/PUS1/TRMU	4	0.222222
BP	GO:0097345	mitochondrial outer membrane permeabilization	2/99	37/18870	0.0161057	0.0914355	0.0738222	BAX/SLC25A6	2	0.540541
BP	GO:0044273	sulfur compound catabolic process	2/99	38/18870	0.016943	0.0949867	0.0766893	NUDT8/MPST	2	0.526316
BP	GO:0072529	pyrimidine-containing compound catabolic process	2/99	38/18870	0.016943	0.0949867	0.0766893	NT5M/NTHL1	2	0.526316
BP	GO:0009069	serine family amino acid metabolic process	2/99	40/18870	0.018672	0.102865	0.0830502	MPST/SDSL	2	0.5
BP	GO:0035337	fatty-acyl-CoA metabolic process	2/99	40/18870	0.018672	0.102865	0.0830502	NUDT8/ACACA	2	0.5
BP	GO:0019395	fatty acid oxidation	3/99	107/18870	0.0187672	0.102865	0.0830502	ABCD3/MCAT/ECI1	3	0.280374
BP	GO:0006979	response to oxidative stress	6/99	400/18870	0.018807	0.102865	0.0830502	OXR1/CAT/PRDX4/TXNRD2/SLC25A24/ROMO1	6	0.15
BP	GO:0008637	apoptotic mitochondrial changes	3/99	110/18870	0.0201791	0.109701	0.0885691	BIK/BAX/SLC25A6	3	0.272727
BP	GO:0072528	pyrimidine-containing compound biosynthetic process	2/99	43/18870	0.0213983	0.114936	0.0927958	DTYMK/NME3	2	0.465116
BP	GO:1902110	positive regulation of mitochondrial membrane permeability involved in apoptotic process	2/99	43/18870	0.0213983	0.114936	0.0927958	BAX/SLC25A6	2	0.465116
BP	GO:0034440	lipid oxidation	3/99	114/18870	0.0221504	0.117885	0.0951772	ABCD3/MCAT/ECI1	3	0.263158
BP	GO:0006284	base-excision repair	2/99	44/18870	0.0223417	0.117885	0.0951772	LIG3/NTHL1	2	0.454545
BP	GO:0006739	NADP metabolic process	2/99	44/18870	0.0223417	0.117885	0.0951772	NNT/DCXR	2	0.454545
BP	GO:0090199	regulation of release of cytochrome c from mitochondria	2/99	45/18870	0.0233021	0.121523	0.098114	BIK/BAX	2	0.444444
BP	GO:1902686	mitochondrial outer membrane permeabilization involved in programmed cell death	2/99	45/18870	0.0233021	0.121523	0.098114	BAX/SLC25A6	2	0.444444
BP	GO:0035384	thioester biosynthetic process	2/99	47/18870	0.0252729	0.129542	0.104588	ACACA/ACLY	2	0.425532
BP	GO:0035794	positive regulation of mitochondrial membrane permeability	2/99	47/18870	0.0252729	0.129542	0.104588	BAX/SLC25A6	2	0.425532
BP	GO:0071616	acyl-CoA biosynthetic process	2/99	47/18870	0.0252729	0.129542	0.104588	ACACA/ACLY	2	0.425532
BP	GO:0006790	sulfur compound metabolic process	5/99	317/18870	0.0257763	0.131371	0.106065	SLC25A10/NUDT8/ACACA/MPST/ACLY	5	0.157729
BP	GO:0043457	regulation of cellular respiration	2/99	49/18870	0.0273092	0.13762	0.11111	SLC25A33/UQCC2	2	0.408163
BP	GO:1902108	regulation of mitochondrial membrane permeability involved in apoptotic process	2/99	49/18870	0.0273092	0.13762	0.11111	BAX/SLC25A6	2	0.408163
BP	GO:0034470	ncRNA processing	6/99	439/18870	0.0280763	0.138471	0.111797	TRUB2/QTRT1/PUS1/YBEY/TRMU/TRNT1	6	0.136674
BP	GO:0033865	nucleoside bisphosphate metabolic process	3/99	125/18870	0.0280955	0.138471	0.111797	NUDT8/ACACA/ACLY	3	0.24
BP	GO:0033875	ribonucleoside bisphosphate metabolic process	3/99	125/18870	0.0280955	0.138471	0.111797	NUDT8/ACACA/ACLY	3	0.24
BP	GO:0034032	purine nucleoside bisphosphate metabolic process	3/99	125/18870	0.0280955	0.138471	0.111797	NUDT8/ACACA/ACLY	3	0.24
BP	GO:1905710	positive regulation of membrane permeability	2/99	51/18870	0.0294094	0.144154	0.116386	BAX/SLC25A6	2	0.392157
BP	GO:0044242	cellular lipid catabolic process	4/99	223/18870	0.0299284	0.145901	0.117796	ABCD3/NUDT8/MCAT/ECI1	4	0.179372
BP	GO:0015931	nucleobase-containing compound transport	4/99	225/18870	0.0307826	0.149254	0.120503	SLC25A33/SLC25A6/SLC25A24/SLC25A41	4	0.177778
BP	GO:0072330	monocarboxylic acid biosynthetic process	4/99	226/18870	0.031215	0.150152	0.121228	ABCD3/ACACA/MCAT/ACLY	4	0.176991
BP	GO:0016042	lipid catabolic process	5/99	334/18870	0.0313026	0.150152	0.121228	ABCD3/NUDT8/MCAT/ECI1/OXCT2	5	0.149701
BP	GO:0006778	porphyrin-containing compound metabolic process	2/99	53/18870	0.031572	0.150639	0.121621	RSAD1/SLC25A39	2	0.377358
BP	GO:0006605	protein targeting	5/99	339/18870	0.0330592	0.1569	0.126676	TIMM13/PAM16/TOMM40/ROMO1/TIMM10	5	0.147493
BP	GO:0009116	nucleoside metabolic process	2/99	55/18870	0.0337955	0.158894	0.128286	MACROD1/DTYMK	2	0.363636
BP	GO:0072594	establishment of protein localization to organelle	6/99	459/18870	0.0338336	0.158894	0.128286	TIMM13/PAM16/BAX/TOMM40/ROMO1/TIMM10	6	0.130719
BP	GO:0019318	hexose metabolic process	4/99	233/18870	0.0343427	0.160445	0.129538	SLC25A10/GLYCTK/NLN/DCXR	4	0.171674
BP	GO:0001836	release of cytochrome c from mitochondria	2/99	56/18870	0.0349296	0.162341	0.131069	BIK/BAX	2	0.357143
BP	GO:0033866	nucleoside bisphosphate biosynthetic process	2/99	58/18870	0.0372416	0.170438	0.137606	ACACA/ACLY	2	0.344828
BP	GO:0034030	ribonucleoside bisphosphate biosynthetic process	2/99	58/18870	0.0372416	0.170438	0.137606	ACACA/ACLY	2	0.344828
BP	GO:0034033	purine nucleoside bisphosphate biosynthetic process	2/99	58/18870	0.0372416	0.170438	0.137606	ACACA/ACLY	2	0.344828
BP	GO:0046942	carboxylic acid transport	5/99	351/18870	0.0375233	0.170855	0.137943	SLC25A22/ABCD3/SFXN4/SLC25A10/LYPLA1	5	0.14245
BP	GO:0015849	organic acid transport	5/99	352/18870	0.0379113	0.17175	0.138665	SLC25A22/ABCD3/SFXN4/SLC25A10/LYPLA1	5	0.142045
BP	GO:0046686	response to cadmium ion	2/99	59/18870	0.0384192	0.173176	0.139817	CAT/DTYMK	2	0.338983
BP	GO:0097300	programmed necrotic cell death	2/99	60/18870	0.0396109	0.177655	0.143433	BAX/ALKBH7	2	0.333333
BP	GO:0033013	tetrapyrrole metabolic process	2/99	62/18870	0.042036	0.187593	0.151457	RSAD1/SLC25A39	2	0.322581
BP	GO:0008584	male gonad development	3/99	150/18870	0.0444339	0.197313	0.159305	BIK/BAX/PRDX4	3	0.2
BP	GO:0046546	development of primary male sexual characteristics	3/99	151/18870	0.0451675	0.199298	0.160907	BIK/BAX/PRDX4	3	0.198675
BP	GO:0034599	cellular response to oxidative stress	4/99	255/18870	0.0453253	0.199298	0.160907	OXR1/CAT/SLC25A24/ROMO1	4	0.156863
BP	GO:0010821	regulation of mitochondrion organization	3/99	152/18870	0.0459072	0.200872	0.162178	BIK/BAX/SLC25A6	3	0.197368
BP	GO:0005996	monosaccharide metabolic process	4/99	261/18870	0.0486248	0.209934	0.169494	SLC25A10/GLYCTK/NLN/DCXR	4	0.153257
BP	GO:1905039	carboxylic acid transmembrane transport	3/99	156/18870	0.0489257	0.209934	0.169494	SLC25A22/ABCD3/SLC25A10	3	0.192308
BP	GO:0006919	activation of cysteine-type endopeptidase activity involved in apoptotic process	2/99	68/18870	0.049632	0.209934	0.169494	BAX/HSPE1	2	0.294118
BP	GO:1903825	organic acid transmembrane transport	3/99	157/18870	0.0496953	0.209934	0.169494	SLC25A22/ABCD3/SLC25A10	3	0.191083
CC	GO:0005743	mitochondrial inner membrane	51/101	497/19886	9.50798e-55	7.9867e-53	4.00336e-53	SLC25A22/BDH1/SLC25A33/MRPL41/SDHD/NNT/SFXN4/SLC25A10/MRPL17/TIMM13/NOA1/MRPL37/PAM16/ATAD3A/SLC25A39/SLC25A6/UQCC3/NDUFV2/MRPL12/MRPL53/TOMM40/COQ4/COX5A/PET100/MRPS34/NDUFB10/MRPL14/SLC25A24/MRPL36/SCO2/NDUFS6/MRPS26/MRPS12/MRPL23/ROMO1/CHCHD1/MRPS24/MRPL24/TIMM10/NDUFB1/UQCC2/NDUFB11/AURKAIP1/GCAT/CKMT1A/SLC25A41/UQCRQ/GADD45GIP1/CKMT1B/COX6C/NDUFA7	51	1.02616
CC	GO:0005759	mitochondrial matrix	40/101	487/19886	4.25625e-38	1.78763e-36	8.96054e-37	BDH1/MRPL41/TRUB2/MRPL17/PUS1/MRPL37/PAM16/ATAD3A/MCAT/BCAT2/MPST/MRPL12/MRPL53/TXNRD2/HSPE1/GSTZ1/MRPS34/DHTKD1/MRPL14/DTYMK/MRPL36/SCO2/FASTK/MRPS26/MRPS12/MRPL23/CHCHD1/MRPS24/MRPL24/NT5M/TRNT1/MARS2/UQCC2/AURKAIP1/ECI1/GADD45GIP1/OXCT2/GLUD2/ALKBH7/NDUFA7	40	0.821355
CC	GO:0098798	mitochondrial protein-containing complex	33/101	300/19886	2.30982e-35	6.46751e-34	3.24186e-34	MRPL41/SDHD/MRPL17/TIMM13/MRPL37/PAM16/BAX/SLC25A6/NDUFV2/MRPL12/MRPL53/TOMM40/COX5A/MRPS34/NDUFB10/MRPL14/MRPL36/NDUFS6/MRPS26/MRPS12/MRPL23/ROMO1/CHCHD1/MRPS24/MRPL24/TIMM10/NDUFB1/NDUFB11/AURKAIP1/UQCRQ/GADD45GIP1/COX6C/NDUFA7	33	1.1
CC	GO:0000313	organellar ribosome	17/101	89/19886	1.36765e-22	2.29766e-21	1.15171e-21	MRPL41/MRPL17/MRPL37/MRPL12/MRPL53/MRPS34/MRPL14/MRPL36/MRPS26/MRPS12/MRPL23/CHCHD1/MRPS24/MRPL24/AURKAIP1/GADD45GIP1/NDUFA7	17	1.91011
CC	GO:0005761	mitochondrial ribosome	17/101	89/19886	1.36765e-22	2.29766e-21	1.15171e-21	MRPL41/MRPL17/MRPL37/MRPL12/MRPL53/MRPS34/MRPL14/MRPL36/MRPS26/MRPS12/MRPL23/CHCHD1/MRPS24/MRPL24/AURKAIP1/GADD45GIP1/NDUFA7	17	1.91011
CC	GO:0044391	ribosomal subunit	16/101	188/19886	1.69402e-15	2.37163e-14	1.18879e-14	MRPL41/MRPL17/MRPL37/MRPL12/MRPL53/MRPS34/MRPL14/MRPL36/MRPS26/MRPS12/MRPL23/CHCHD1/MRPS24/MRPL24/AURKAIP1/GADD45GIP1	16	0.851064
CC	GO:0005840	ribosome	17/101	246/19886	6.78104e-15	8.13725e-14	4.07882e-14	MRPL41/MRPL17/MRPL37/MRPL12/MRPL53/MRPS34/MRPL14/MRPL36/MRPS26/MRPS12/MRPL23/CHCHD1/MRPS24/MRPL24/AURKAIP1/GADD45GIP1/NDUFA7	17	0.691057
CC	GO:0098800	inner mitochondrial membrane protein complex	14/101	158/19886	6.30168e-14	6.61677e-13	3.31668e-13	SDHD/PAM16/SLC25A6/NDUFV2/COX5A/NDUFB10/NDUFS6/ROMO1/TIMM10/NDUFB1/NDUFB11/UQCRQ/COX6C/NDUFA7	14	0.886076
CC	GO:0000315	organellar large ribosomal subunit	10/101	56/19886	2.12348e-13	1.78372e-12	8.94097e-13	MRPL41/MRPL17/MRPL37/MRPL12/MRPL53/MRPL14/MRPL36/MRPL23/MRPL24/GADD45GIP1	10	1.78571
CC	GO:0005762	mitochondrial large ribosomal subunit	10/101	56/19886	2.12348e-13	1.78372e-12	8.94097e-13	MRPL41/MRPL17/MRPL37/MRPL12/MRPL53/MRPL14/MRPL36/MRPL23/MRPL24/GADD45GIP1	10	1.78571
CC	GO:0005746	mitochondrial respirasome	11/101	94/19886	1.61675e-12	1.23461e-11	6.18852e-12	SDHD/NNT/NDUFV2/COX5A/NDUFB10/NDUFS6/NDUFB1/NDUFB11/UQCRQ/COX6C/NDUFA7	11	1.17021
CC	GO:0070469	respirasome	11/101	102/19886	4.03503e-12	2.82452e-11	1.4158e-11	SDHD/NNT/NDUFV2/COX5A/NDUFB10/NDUFS6/NDUFB1/NDUFB11/UQCRQ/COX6C/NDUFA7	11	1.07843
CC	GO:0098803	respiratory chain complex	10/101	91/19886	3.31187e-11	2.13998e-10	1.07267e-10	SDHD/NDUFV2/COX5A/NDUFB10/NDUFS6/NDUFB1/NDUFB11/UQCRQ/COX6C/NDUFA7	10	1.0989
CC	GO:0015934	large ribosomal subunit	10/101	117/19886	4.12361e-10	2.47417e-09	1.24018e-09	MRPL41/MRPL17/MRPL37/MRPL12/MRPL53/MRPL14/MRPL36/MRPL23/MRPL24/GADD45GIP1	10	0.854701
CC	GO:0000314	organellar small ribosomal subunit	6/101	32/19886	1.20273e-08	6.31433e-08	3.16508e-08	MRPS34/MRPS26/MRPS12/CHCHD1/MRPS24/AURKAIP1	6	1.875
CC	GO:0005763	mitochondrial small ribosomal subunit	6/101	32/19886	1.20273e-08	6.31433e-08	3.16508e-08	MRPS34/MRPS26/MRPS12/CHCHD1/MRPS24/AURKAIP1	6	1.875
CC	GO:1990204	oxidoreductase complex	9/101	128/19886	1.81069e-08	8.94692e-08	4.48467e-08	SDHD/CAT/NDUFV2/NDUFB10/NDUFS6/NDUFB1/NDUFB11/UQCRQ/NDUFA7	9	0.703125
CC	GO:0005747	mitochondrial respiratory chain complex I	6/101	49/19886	1.73107e-07	7.2705e-07	3.64436e-07	NDUFV2/NDUFB10/NDUFS6/NDUFB1/NDUFB11/NDUFA7	6	1.22449
CC	GO:0030964	NADH dehydrogenase complex	6/101	49/19886	1.73107e-07	7.2705e-07	3.64436e-07	NDUFV2/NDUFB10/NDUFS6/NDUFB1/NDUFB11/NDUFA7	6	1.22449
CC	GO:0045271	respiratory chain complex I	6/101	49/19886	1.73107e-07	7.2705e-07	3.64436e-07	NDUFV2/NDUFB10/NDUFS6/NDUFB1/NDUFB11/NDUFA7	6	1.22449
CC	GO:0005744	TIM23 mitochondrial import inner membrane translocase complex	4/101	16/19886	1.0885e-06	4.354e-06	2.18246e-06	PAM16/SLC25A6/ROMO1/TIMM10	4	2.5
CC	GO:0015935	small ribosomal subunit	6/101	75/19886	2.24093e-06	8.55629e-06	4.28887e-06	MRPS34/MRPS26/MRPS12/CHCHD1/MRPS24/AURKAIP1	6	0.8
CC	GO:0005758	mitochondrial intermembrane space	6/101	79/19886	3.04324e-06	1.11144e-05	5.57114e-06	TIMM13/COA4/COA7/NLN/TIMM10/UQCC2	6	0.759494
CC	GO:0031970	organelle envelope lumen	6/101	89/19886	6.1072e-06	2.13752e-05	1.07144e-05	TIMM13/COA4/COA7/NLN/TIMM10/UQCC2	6	0.674157
CC	GO:1990351	transporter complex	9/101	421/19886	0.000293851	0.00098734	0.000494907	TIMM13/NDUFV2/NDUFB10/NDUFS6/TIMM10/NDUFB1/NDUFB11/UQCRQ/NDUFA7	9	0.213777
CC	GO:0098576	lumenal side of membrane	3/101	38/19886	0.000942809	0.003046	0.00152682	BDH1/NOA1/PAM16	3	0.789474
CC	GO:0001650	fibrillar center	5/101	150/19886	0.00101154	0.00314702	0.00157745	TIMM13/ACACA/FHIT/MRPL23/CHCHD1	5	0.333333
CC	GO:0097136	Bcl-2 family protein complex	2/101	10/19886	0.00111924	0.00335773	0.00168307	BIK/BAX	2	2
CC	GO:0070069	cytochrome complex	3/101	42/19886	0.00126429	0.00366207	0.00183562	COX5A/UQCRQ/COX6C	3	0.714286
CC	GO:1902495	transmembrane transporter complex	7/101	394/19886	0.0039672	0.0111082	0.005568	NDUFV2/NDUFB10/NDUFS6/NDUFB1/NDUFB11/UQCRQ/NDUFA7	7	0.177665
CC	GO:0005751	mitochondrial respiratory chain complex IV	2/101	25/19886	0.00710066	0.0192405	0.00964436	COX5A/COX6C	2	0.8
CC	GO:0046930	pore complex	2/101	26/19886	0.00766707	0.0201261	0.0100883	BAX/TOMM40	2	0.769231
CC	GO:0031312	extrinsic component of organelle membrane	2/101	28/19886	0.00885885	0.0218866	0.0109707	NOA1/COQ4	2	0.714286
CC	GO:0045277	respiratory chain complex IV	2/101	28/19886	0.00885885	0.0218866	0.0109707	COX5A/COX6C	2	0.714286
CC	GO:0009295	nucleoid	2/101	45/19886	0.021943	0.0512002	0.0256643	ATAD3A/UQCC2	2	0.444444
CC	GO:0042645	mitochondrial nucleoid	2/101	45/19886	0.021943	0.0512002	0.0256643	ATAD3A/UQCC2	2	0.444444
CC	GO:0005741	mitochondrial outer membrane	4/101	217/19886	0.0247776	0.056019	0.0280797	QTRT1/PTRH2/BAX/TOMM40	4	0.184332
CC	GO:1904813	ficolin-1-rich granule lumen	3/101	124/19886	0.0253419	0.056019	0.0280797	CAT/PRDX4/ACLY	3	0.241935
CC	GO:0005782	peroxisomal matrix	2/101	51/19886	0.0277114	0.058194	0.0291699	ABCD3/CAT	2	0.392157
CC	GO:0031907	microbody lumen	2/101	51/19886	0.0277114	0.058194	0.0291699	ABCD3/CAT	2	0.392157
CC	GO:0031968	organelle outer membrane	4/101	246/19886	0.0367895	0.0753735	0.0377812	QTRT1/PTRH2/BAX/TOMM40	4	0.162602
CC	GO:0019867	outer membrane	4/101	248/19886	0.0377222	0.0754444	0.0378167	QTRT1/PTRH2/BAX/TOMM40	4	0.16129
CC	GO:0005778	peroxisomal membrane	2/101	65/19886	0.043195	0.0824632	0.0413349	ABCD3/CAT	2	0.307692
CC	GO:0031903	microbody membrane	2/101	65/19886	0.043195	0.0824632	0.0413349	ABCD3/CAT	2	0.307692
MF	GO:0003735	structural constituent of ribosome	12/97	176/18496	1.33558e-10	2.48418e-08	1.82764e-08	MRPL41/MRPL17/MRPL37/MRPL12/MRPS34/MRPL14/MRPL36/MRPS12/MRPL23/MRPS24/MRPL24/NDUFA7	12	0.681818
MF	GO:0016651	oxidoreductase activity, acting on NAD(P)H	7/97	87/18496	3.63617e-07	3.22608e-05	2.37346e-05	NNT/NDUFV2/NDUFB10/DCXR/NDUFS6/NDUFB1/NDUFA7	7	0.804598
MF	GO:0016655	oxidoreductase activity, acting on NAD(P)H, quinone or similar compound as acceptor	6/97	57/18496	5.20335e-07	3.22608e-05	2.37346e-05	NDUFV2/NDUFB10/DCXR/NDUFS6/NDUFB1/NDUFA7	6	1.05263
MF	GO:0015453	oxidoreduction-driven active transmembrane transporter activity	6/97	68/18496	1.4983e-06	6.96711e-05	5.12577e-05	NDUFV2/COX5A/NDUFB10/NDUFS6/NDUFB1/NDUFA7	6	0.882353
MF	GO:0008137	NADH dehydrogenase (ubiquinone) activity	5/97	41/18496	2.30707e-06	7.21674e-05	5.30943e-05	NDUFV2/NDUFB10/NDUFS6/NDUFB1/NDUFA7	5	1.21951
MF	GO:0050136	NADH dehydrogenase (quinone) activity	5/97	42/18496	2.60801e-06	7.21674e-05	5.30943e-05	NDUFV2/NDUFB10/NDUFS6/NDUFB1/NDUFA7	5	1.19048
MF	GO:0009055	electron transfer activity	7/97	117/18496	2.71598e-06	7.21674e-05	5.30943e-05	SDHD/NDUFV2/COX5A/NDUFB10/NDUFS6/NDUFB1/NDUFA7	7	0.598291
MF	GO:0003954	NADH dehydrogenase activity	5/97	44/18496	3.30205e-06	7.64553e-05	5.6249e-05	NDUFV2/NDUFB10/NDUFS6/NDUFB1/NDUFA7	5	1.13636
MF	GO:0003955	NAD(P)H dehydrogenase (quinone) activity	5/97	45/18496	3.69945e-06	7.64553e-05	5.6249e-05	NDUFV2/NDUFB10/NDUFS6/NDUFB1/NDUFA7	5	1.11111
MF	GO:0015217	ADP transmembrane transporter activity	3/97	11/18496	2.23783e-05	0.000368125	0.000270834	SLC25A6/SLC25A24/SLC25A41	3	2.72727
MF	GO:0015215	nucleotide transmembrane transporter activity	4/97	32/18496	2.28351e-05	0.000368125	0.000270834	SLC25A33/SLC25A6/SLC25A24/SLC25A41	4	1.25
MF	GO:0015399	primary active transmembrane transporter activity	7/97	164/18496	2.49323e-05	0.000368125	0.000270834	ABCD3/NDUFV2/COX5A/NDUFB10/NDUFS6/NDUFB1/NDUFA7	7	0.426829
MF	GO:0022804	active transmembrane transporter activity	11/97	454/18496	2.57292e-05	0.000368125	0.000270834	SLC25A22/ABCD3/SLC25A10/SLC25A6/NDUFV2/COX5A/NDUFB10/SLC25A24/NDUFS6/NDUFB1/NDUFA7	11	0.242291
MF	GO:0005347	ATP transmembrane transporter activity	3/97	13/18496	3.84944e-05	0.000509711	0.000374999	SLC25A6/SLC25A24/SLC25A41	3	2.30769
MF	GO:0015605	organophosphate ester transmembrane transporter activity	4/97	37/18496	4.11057e-05	0.000509711	0.000374999	SLC25A33/SLC25A6/SLC25A24/SLC25A41	4	1.08108
MF	GO:0140101	catalytic activity, acting on a tRNA	6/97	131/18496	6.56221e-05	0.000762857	0.000561242	QTRT1/PTRH2/PUS1/TRMU/TRNT1/MARS2	6	0.458015
MF	GO:0015932	nucleobase-containing compound transmembrane transporter activity	4/97	55/18496	0.000197487	0.0020697	0.0015227	SLC25A33/SLC25A6/SLC25A24/SLC25A41	4	0.727273
MF	GO:0005346	purine ribonucleotide transmembrane transporter activity	3/97	22/18496	0.000200294	0.0020697	0.0015227	SLC25A6/SLC25A24/SLC25A41	3	1.36364
MF	GO:0000295	adenine nucleotide transmembrane transporter activity	3/97	25/18496	0.000295747	0.0028952	0.00213003	SLC25A6/SLC25A24/SLC25A41	3	1.2
MF	GO:0015216	purine nucleotide transmembrane transporter activity	3/97	28/18496	0.00041647	0.00387317	0.00284953	SLC25A6/SLC25A24/SLC25A41	3	1.07143
MF	GO:0016209	antioxidant activity	4/97	83/18496	0.000951381	0.00842652	0.00619948	CAT/PRDX4/TXNRD2/GSTZ1	4	0.481928
MF	GO:0016783	sulfurtransferase activity	2/97	11/18496	0.00145173	0.0122737	0.00902991	TRMU/MPST	2	1.81818
MF	GO:0009982	pseudouridine synthase activity	2/97	13/18496	0.00204479	0.0165362	0.0121658	TRUB2/PUS1	2	1.53846
MF	GO:0015556	C4-dicarboxylate transmembrane transporter activity	2/97	15/18496	0.00273387	0.0211875	0.0155879	SLC25A22/SLC25A10	2	1.33333
MF	GO:0004601	peroxidase activity	3/97	55/18496	0.00301095	0.0215399	0.0158471	CAT/PRDX4/GSTZ1	3	0.545455
MF	GO:1901505	carbohydrate derivative transmembrane transporter activity	3/97	55/18496	0.00301095	0.0215399	0.0158471	SLC25A6/SLC25A24/SLC25A41	3	0.545455
MF	GO:0016684	oxidoreductase activity, acting on peroxide as acceptor	3/97	57/18496	0.00333286	0.0229597	0.0168917	CAT/PRDX4/GSTZ1	3	0.526316
MF	GO:0004550	nucleoside diphosphate kinase activity	2/97	18/18496	0.00394308	0.0261933	0.0192707	DTYMK/NME3	2	1.11111
MF	GO:0140098	catalytic activity, acting on RNA	7/97	395/18496	0.00475831	0.0305188	0.022453	QTRT1/PTRH2/PUS1/YBEY/TRMU/TRNT1/MARS2	7	0.177215
MF	GO:0051536	iron-sulfur cluster binding	3/97	70/18496	0.00593702	0.0348083	0.0256088	RSAD1/NDUFV2/NTHL1	3	0.428571
MF	GO:0051540	metal cluster binding	3/97	70/18496	0.00593702	0.0348083	0.0256088	RSAD1/NDUFV2/NTHL1	3	0.428571
MF	GO:0016782	transferase activity, transferring sulphur-containing groups	3/97	71/18496	0.00617567	0.0348083	0.0256088	TRMU/MPST/OXCT2	3	0.422535
MF	GO:0016811	hydrolase activity, acting on carbon-nitrogen (but not peptide) bonds, in linear amides	3/97	71/18496	0.00617567	0.0348083	0.0256088	NIT2/FHIT/CAT	3	0.422535
MF	GO:0000049	tRNA binding	3/97	79/18496	0.00829146	0.0453591	0.0333712	PUS1/TRMU/TRNT1	3	0.379747
MF	GO:0016866	intramolecular transferase activity	2/97	27/18496	0.008773	0.0462188	0.0340036	TRUB2/PUS1	2	0.740741
MF	GO:0008514	organic anion transmembrane transporter activity	5/97	242/18496	0.00894557	0.0462188	0.0340036	SLC25A22/SLC25A10/SLC25A6/SLC25A24/SLC25A41	5	0.206612
MF	GO:0016853	isomerase activity	4/97	158/18496	0.00960811	0.0483002	0.035535	TRUB2/PUS1/GSTZ1/ECI1	4	0.253165
MF	GO:0005310	dicarboxylic acid transmembrane transporter activity	2/97	31/18496	0.0114656	0.0561211	0.0412889	SLC25A22/SLC25A10	2	0.645161
MF	GO:0016776	phosphotransferase activity, phosphate group as acceptor	2/97	36/18496	0.0152731	0.0728409	0.0535898	DTYMK/NME3	2	0.555556
MF	GO:0016799	hydrolase activity, hydrolyzing N-glycosyl compounds	2/97	38/18496	0.0169279	0.0787147	0.0579112	MACROD1/NTHL1	2	0.526316
MF	GO:0016790	thiolester hydrolase activity	2/97	40/18496	0.0186554	0.084632	0.0622646	ABCD3/LYPLA1	2	0.5
MF	GO:0019205	nucleobase-containing compound kinase activity	2/97	43/18496	0.0213795	0.092479	0.0680377	DTYMK/NME3	2	0.465116
MF	GO:0051539	4 iron, 4 sulfur cluster binding	2/97	43/18496	0.0213795	0.092479	0.0680377	RSAD1/NTHL1	2	0.465116
MF	GO:0050661	NADP binding	2/97	53/18496	0.0315451	0.132478	0.0974653	NNT/CAT	2	0.377358
MF	GO:0016667	oxidoreductase activity, acting on a sulfur group of donors	2/97	54/18496	0.0326484	0.132478	0.0974653	TXNRD2/SCO2	2	0.37037
MF	GO:0051087	protein-folding chaperone binding	3/97	133/18496	0.0328563	0.132478	0.0974653	BAX/HSPE1/TIMM10	3	0.225564
MF	GO:0015297	antiporter activity	3/97	135/18496	0.0341188	0.132478	0.0974653	SLC25A10/SLC25A6/SLC25A24	3	0.222222
MF	GO:0016810	hydrolase activity, acting on carbon-nitrogen (but not peptide) bonds	3/97	136/18496	0.0347594	0.132478	0.0974653	NIT2/FHIT/CAT	3	0.220588
MF	GO:0030170	pyridoxal phosphate binding	2/97	56/18496	0.0349001	0.132478	0.0974653	SDSL/GCAT	2	0.357143
MF	GO:0070279	vitamin B6 binding	2/97	57/18496	0.036048	0.134098	0.0986576	SDSL/GCAT	2	0.350877
MF	GO:0020037	heme binding	3/97	141/18496	0.0380558	0.138547	0.101931	RSAD1/SDHD/CAT	3	0.212766
MF	GO:0015078	proton transmembrane transporter activity	3/97	142/18496	0.0387337	0.138547	0.101931	SLC25A22/NNT/COX5A	3	0.211268
MF	GO:0016627	oxidoreductase activity, acting on the CH-CH group of donors	2/97	60/18496	0.0395778	0.138896	0.102187	RSAD1/SDHD	2	0.333333
MF	GO:0019842	vitamin binding	3/97	150/18496	0.0443772	0.152554	0.112236	DHTKD1/SDSL/GCAT	3	0.2
MF	GO:0046906	tetrapyrrole binding	3/97	151/18496	0.04511	0.152554	0.112236	RSAD1/SDHD/CAT	3	0.198675
MF	GO:0052689	carboxylic ester hydrolase activity	3/97	153/18496	0.0465937	0.154758	0.113857	PTRH2/LYPLA1/ABHD11	3	0.196078
