# Supplementary material for: Identification of prognostic genes associated with mitochondria and macrophage polarization in prostate adenocarcinoma based on transcriptome and Mendelian randomization analysis
Source: Discov Oncol. 2025 Dec 31;17:5. doi: 10.1007/s12672-025-03858-5 (PMC12770125; doi:10.1007/s12672-025-03858-5)
Supplement: Supplementary file 1 — Supplementary Material 1. [file 12672_2025_3858_MOESM1_ESM.zip › 12672_2025_3858_MOESM1_ESM/Supplementary Table 10.xlsx]

## Sheet: 03.ic50_up
Supplementary Table 10:Results of chemotherapeutics associated with risk score in PRAD
	high_group_res	low_group_res	padj	pvalue	log2FoldChange	drugs	sig
AKT.inhibitor.VIII	3.684	3.557	0.0429027739588532	0.0172237413703425	0.0985305992780909	AKT.inhibitor.VIII	AKT.inhibitor.VIII*
AUY922	-2.669	-2.734	0.0238439289519971	0.00783194746598445	0.102408375765394	AUY922	AUY922**
Bexarotene	4.825	4.698	4.48710669537833e-05	3.27526036159002e-06	0.125804989371551	Bexarotene	Bexarotene****
Bicalutamide	4.515	4.47	0.000200943894723264	2.64013876278742e-05	0.0444478469498639	Bicalutamide	Bicalutamide****
Bryostatin.1	-1.074	-1.145	0.00151687945720632	0.000302660752544481	0.0649207280785056	Bryostatin.1	Bryostatin.1***
CCT007093	5.607	5.601	0.0530438690462375	0.0240052546048666	0.0118862320689974	CCT007093	CCT007093*
CCT018159	3.626	3.406	8.74703430169523e-05	7.95083581791797e-06	0.186664584318052	CCT018159	CCT018159****
DMOG	7.131	6.986	0.0524939010796077	0.0233731968310662	0.203210500464805	DMOG	DMOG*
Embelin	3.005	2.822	0.00889853635054483	0.00214344306253999	0.137178981804738	Embelin	Embelin**
Erlotinib	4.324	4.161	0.0010656790677935	0.000178909624520077	0.15731726189871	Erlotinib	Erlotinib***
FH535	2.381	2.158	9.6831367534212e-06	4.94758812218601e-07	0.221149151785469	FH535	FH535****
GW.441756	4.314	4.29	0.00011885032264734	1.38803296522441e-05	0.019613523333847	GW.441756	GW.441756****
Imatinib	4.978	4.954	0.00151687945720632	0.000319830603635686	0.0295558142484147	Imatinib	Imatinib***
KIN001.135	6.157	6.108	0.000200943894723264	2.64013876278742e-05	0.0419118649743213	KIN001.135	KIN001.135****
Lapatinib	4.452	4.189	4.50696763401939e-09	3.28975739709445e-11	0.253123544412034	Lapatinib	Lapatinib****
LFM.A13	6.226	6.171	0.00259952086251678	0.000588212749912556	0.0682085478699959	LFM.A13	LFM.A13***
MG.132	1.855	1.608	4.61679092519943e-05	3.70691242169298e-06	0.251311127257124	MG.132	MG.132****
NSC.87877	6.799	6.735	0.000432304349994813	6.25664241603602e-05	0.0510498857537112	NSC.87877	NSC.87877****
PD.0325901	0.3067	0.1356	0.0122884932229726	0.00349818420216008	0.187351213405824	PD.0325901	PD.0325901**
PD.0332991	2.682	2.589	0.0275221995988241	0.0100445983937314	0.230144955215207	PD.0332991	PD.0332991*
PHA.665752	5.021	4.963	0.00053048419104057	8.13150949770217e-05	0.0599005065465059	PHA.665752	PHA.665752****
Sorafenib	3.878	3.837	0.0311554319337949	0.011598007508201	0.0337865729134914	Sorafenib	Sorafenib*
Temsirolimus	-0.7669	-0.9216	0.0874891197288805	0.044063863221115	0.120319400135375	Temsirolimus	Temsirolimus*
WO2009093972	3.096	2.975	0.00989583484331167	0.00255806923456234	0.0896246503011104	WO2009093972	WO2009093972**
