# Supplementary material for: Identification of prognostic genes associated with mitochondria and macrophage polarization in prostate adenocarcinoma based on transcriptome and Mendelian randomization analysis
Source: Discov Oncol. 2025 Dec 31;17:5. doi: 10.1007/s12672-025-03858-5 (PMC12770125; doi:10.1007/s12672-025-03858-5)
Supplement: Supplementary file 1 — Supplementary Material 1. [file 12672_2025_3858_MOESM1_ESM.zip › 12672_2025_3858_MOESM1_ESM/Supplementary Table 11.xlsx]

## Sheet: 04.ic50_down
Supplementary Table 11:Forty-five drugs with low IC50 values
	high_group_res	low_group_res	padj	pvalue	log2FoldChange	drugs	sig
A.443654	-0.6248	-0.5526	0.00799513542772742	0.0018674768882283	-0.098665	A.443654	A.443654**
ABT.263	2.632	2.794	0.00111687329833072	0.000195656636203922	-0.252841	ABT.263	ABT.263***
ABT.888	5.244	5.368	4.04392418001792e-06	1.18070778978625e-07	-0.127695	ABT.888	ABT.888****
ATRA	5.26	5.352	0.0497999784041812	0.021446706028078	-0.112467	ATRA	ATRA*
AZD.2281	4.836	4.901	0.0245583746896489	0.00824587763302081	-0.132664	AZD.2281	AZD.2281**
AZD7762	-0.01506	0.2011	0.00989583484331167	0.00267259773140534	-0.152855	AZD7762	AZD7762**
BI.D1870	2.505	2.694	2.12234735035183e-05	1.23932691991348e-06	-0.154223	BI.D1870	BI.D1870****
BIRB.0796	5.879	5.889	0.0358443199332516	0.0138667807041046	-0.0104827	BIRB.0796	BIRB.0796*
Bleomycin	1.325	1.497	0.0841153012674214	0.0417506604830997	-0.202686	Bleomycin	Bleomycin*
Camptothecin	-4.006	-3.915	0.0657277312949599	0.0311846900304554	-0.145372	Camptothecin	Camptothecin*
CGP.082996	4.053	4.068	0.0268564237514418	0.00940954992751247	-0.020669	CGP.082996	CGP.082996**
CGP.60474	-1.815	-1.729	0.0524939010796077	0.023000937783743	-0.0867301	CGP.60474	CGP.60474*
CMK	3.644	3.658	0.0275221995988241	0.00986772372060104	-0.0141218	CMK	CMK**
Cyclopamine	6.453	6.51	8.27597695648842e-06	3.62451545539639e-07	-0.049934	Cyclopamine	Cyclopamine****
Doxorubicin	-2.039	-1.925	0.0463563078814475	0.0191814887459402	-0.0815525	Doxorubicin	Doxorubicin*
Elesclomol	-3.002	-2.888	0.0255281631728173	0.00875783700089354	-0.120927	Elesclomol	Elesclomol**
GDC.0449	5.696	5.741	0.00989583484331167	0.00267259773140534	-0.0381274	GDC.0449	GDC.0449**
GDC0941	2.155	2.177	0.0681498585439479	0.0333287629375512	-0.0227647	GDC0941	GDC0941*
IPA.3	5.74	5.875	0.0131730629151361	0.00384614975624411	-0.12949	IPA.3	IPA.3**
JNK.Inhibitor.VIII	5.825	5.88	3.02902663028211e-06	6.63290502981484e-08	-0.0657678	JNK.Inhibitor.VIII	JNK.Inhibitor.VIII****
KU.55933	5.024	5.167	2.41376639586512e-05	1.58568595348803e-06	-0.125526	KU.55933	KU.55933****
Lenalidomide	5.419	5.489	0.000945671799225857	0.000151859704985174	-0.058263	Lenalidomide	Lenalidomide***
Methotrexate	0.8929	1.018	0.00011885032264734	1.34342734216221e-05	-0.117137	Methotrexate	Methotrexate****
Mitomycin.C	-1.114	-0.9429	0.0463563078814475	0.0192869310163687	-0.134385	Mitomycin.C	Mitomycin.C*
MS.275	0.5205	0.6879	0.000102496189347069	1.0474063144956e-05	-0.177929	MS.275	MS.275****
Nilotinib	4.264	4.349	0.0657277312949599	0.0310247778025899	-0.0609442	Nilotinib	Nilotinib*
NU.7441	3.476	3.578	0.00151687945720632	0.000321091271963382	-0.0820083	NU.7441	NU.7441***
OSI.906	3.696	3.854	0.0580270020167087	0.0266839498325011	-0.113473	OSI.906	OSI.906*
Parthenolide	4.877	4.913	0.015392433692664	0.00494355534654902	-0.0271629	Parthenolide	Parthenolide**
Pazopanib	4.485	4.572	0.0134619402115288	0.00403821107636316	-0.063748	Pazopanib	Pazopanib**
PD.173074	4.024	4.182	0.000432304349994813	6.3110124086834e-05	-0.145742	PD.173074	PD.173074****
PF.02341066	4.208	4.308	0.0394019722634443	0.0155307043958102	-0.100644	PF.02341066	PF.02341066*
PLX4720	4.484	4.58	0.00151687945720632	0.000280736456719991	-0.164552	PLX4720	PLX4720***
Pyrimethamine	4.495	4.579	0.0469484004664173	0.019875965160965	-0.0669332	Pyrimethamine	Pyrimethamine*
RO.3306	4.799	4.872	0.0134619402115288	0.00417104573954503	-0.0526213	RO.3306	RO.3306**
Salubrinal	3.984	4.086	0.0103037330556281	0.00285796975265597	-0.0816549	Salubrinal	Salubrinal**
SB590885	4.887	4.984	0.0340092632769152	0.0129086254773693	-0.0794333	SB590885	SB590885*
SL.0101.1	5.457	5.588	5.42290882740255e-06	1.97916380562137e-07	-0.146568	SL.0101.1	SL.0101.1****
Sunitinib	3.033	3.358	0.0134619402115288	0.00422528050434845	-0.224614	Sunitinib	Sunitinib**
Thapsigargin	-4.418	-4.186	0.00973132714871275	0.00241507389092141	-0.240509	Thapsigargin	Thapsigargin**
Vinblastine	-3.835	-3.71	0.0681498585439479	0.0329909137317245	-0.082806	Vinblastine	Vinblastine*
VX.680	2.64	2.659	3.02902663028211e-06	6.05344187590275e-08	-0.0195506	VX.680	VX.680****
X681640	2.429	2.455	0.00251870096416424	0.000551540357116258	-0.0369461	X681640	X681640***
XMD8.85	3.04	3.237	0.00151687945720632	0.00031236336397611	-0.14509	XMD8.85	XMD8.85***
ZM.447439	2.677	2.893	8.74703430169523e-05	8.3001055417546e-06	-0.212651	ZM.447439	ZM.447439****
Tips: *: p < 0.05, **: p < 0.01, ***: p < 0.001, ****: p < 0.0001
