# Supplementary material for: Identification of prognostic genes associated with mitochondria and macrophage polarization in prostate adenocarcinoma based on transcriptome and Mendelian randomization analysis
Source: Discov Oncol. 2025 Dec 31;17:5. doi: 10.1007/s12672-025-03858-5 (PMC12770125; doi:10.1007/s12672-025-03858-5)
Supplement: Supplementary file 1 — Supplementary Material 1. [file 12672_2025_3858_MOESM1_ESM.zip › 12672_2025_3858_MOESM1_ESM/Supplementary Table 12.xlsx]

## Sheet: 07.MRGs
Supplementary Table 12：mitochondria-related genes
	gene
1	AADAT
2	AARS2
3	AASS
4	ABAT
5	ABCA9
6	ABCB10
7	ABCB6
8	ABCB7
9	ABCB8
10	ABCD1
11	ABCD2
12	ABCD3
13	ABHD10
14	ABHD11
15	ACAA1
16	ACAA2
17	ACACA
18	ACACB
19	ACAD10
20	ACAD11
21	ACAD8
22	ACAD9
23	ACADL
24	ACADM
25	ACADS
26	ACADSB
27	ACADVL
28	ACAT1
29	ACCS
30	ACLY
31	ACO2
32	ACOD1
33	ACOT11
34	ACOT13
35	ACOT2
36	ACOT7
37	ACOT9
38	ACP6
39	ACSF2
40	ACSF3
41	ACSL1
42	ACSL6
43	ACSM1
44	ACSM2A
45	ACSM2B
46	ACSM3
47	ACSM4
48	ACSM5
49	ACSS1
50	ACSS3
51	ADCK1
52	ADCK2
53	ADCK5
54	ADCY10
55	ADHFE1
56	AFG1L
57	AFG3L2
58	AGK
59	AGMAT
60	AGPAT4
61	AGPAT5
62	AGXT
63	AGXT2
64	AHCYL1
65	AIFM1
66	AIFM2
67	AIFM3
68	AK2
69	AK3
70	AK4
71	AKAP1
72	AKAP10
73	AKR1B10
74	AKR7A2
75	ALAS1
76	ALAS2
77	ALDH18A1
78	ALDH1B1
79	ALDH1L1
80	ALDH1L2
81	ALDH2
82	ALDH3A2
83	ALDH4A1
84	ALDH5A1
85	ALDH6A1
86	ALDH7A1
87	ALDH9A1
88	ALKBH1
89	ALKBH7
90	AMACR
91	AMT
92	ANGEL2
93	ANTKMT
94	APEX1
95	APOO
96	APOOL
97	ARF5
98	ARG2
99	ARL2
100	ARMC10
101	ARMCX1
102	ARMCX2
103	ARMCX3
104	ARMCX6
105	ATAD1
106	ATAD3A
107	ATAD3B
108	ATP23
109	ATP5F1A
110	ATP5F1B
111	ATP5F1C
112	ATP5F1D
113	ATP5F1E
114	ATP5IF1
115	ATP5MC1
116	ATP5MC2
117	ATP5MC3
118	ATP5MD
119	ATP5ME
120	ATP5MF
121	ATP5MF-PTCD1
122	ATP5MG
123	ATP5MPL
124	ATP5PB
125	ATP5PD
126	ATP5PF
127	ATP5PO
128	ATPAF1
129	ATPAF2
130	ATPSCKMT
131	AUH
132	AURKAIP1
133	BAD
134	BAK1
135	BAX
136	BBC3
137	BCAT2
138	BCKDHA
139	BCKDHB
140	BCKDK
141	BCL2
142	BCL2A1
143	BCL2L1
144	BCL2L10
145	BCL2L11
146	BCL2L13
147	BCL2L2
148	BCO2
149	BCS1L
150	BDH1
151	BID
152	BIK
153	BLOC1S1
154	BNIP3
155	BNIP3L
156	BOK
157	BOLA1
158	BOLA3
159	BPHL
160	C12orf65
161	C15orf48
162	C15orf61
163	C16orf91
164	C1QBP
165	C2orf69
166	C3orf33
167	C5orf63
168	C6orf136
169	C8orf82
170	CA5A
171	CA5B
172	CARS2
173	CASP3
174	CASP8
175	CASP9
176	CAT
177	CBR3
178	CBR4
179	CCDC127
180	CCDC51
181	CCDC58
182	CCDC90B
183	CDK5RAP1
184	CEP89
185	CHCHD1
186	CHCHD10
187	CHCHD2
188	CHCHD3
189	CHCHD4
190	CHCHD5
191	CHCHD6
192	CHCHD7
193	CHDH
194	CHPT1
195	CISD1
196	CISD3
197	CKMT1A
198	CKMT1B
199	CKMT2
200	CLPB
201	CLPP
202	CLPX
203	CLYBL
204	CMC1
205	CMC2
206	CMC4
207	CMPK2
208	COA1
209	COA3
210	COA4
211	COA5
212	COA6
213	COA7
214	COA8
215	COASY
216	COMT
217	COMTD1
218	COQ10A
219	COQ10B
220	COQ2
221	COQ3
222	COQ4
223	COQ5
224	COQ6
225	COQ7
226	COQ8A
227	COQ8B
228	COQ9
229	COX10
230	COX11
231	COX14
232	COX15
233	COX16
234	COX17
235	COX18
236	COX19
237	COX20
238	COX4I1
239	COX4I2
240	COX5A
241	COX5B
242	COX6A1
243	COX6A2
244	COX6B1
245	COX6B2
246	COX6C
247	COX7A1
248	COX7A2
249	COX7A2L
250	COX7B
251	COX7B2
252	COX7C
253	COX8A
254	COX8C
255	CPOX
256	CPS1
257	CPT1A
258	CPT1B
259	CPT1C
260	CPT2
261	CRAT
262	CRLS1
263	CROT
264	CRY1
265	CRYZ
266	CS
267	CSKMT
268	CYB5B
269	CYB5R3
270	CYC1
271	CYCS
272	CYP11A1
273	CYP11B1
274	CYP11B2
275	CYP24A1
276	CYP27A1
277	CYP27B1
278	D2HGDH
279	DAP3
280	DARS2
281	DBI
282	DBT
283	DCAKD
284	DCXR
285	DDX28
286	DECR1
287	DELE1
288	DGLUCY
289	DGUOK
290	DHODH
291	DHRS1
292	DHRS2
293	DHRS4
294	DHRS7B
295	DHTKD1
296	DHX30
297	DIABLO
298	DLAT
299	DLD
300	DLST
301	DMAC1
302	DMAC2
303	DMAC2L
304	DMGDH
305	DMPK
306	DNA2
307	DNAJA3
308	DNAJC11
309	DNAJC15
310	DNAJC19
311	DNAJC28
312	DNAJC30
313	DNAJC4
314	DNLZ
315	DNM1L
316	DTYMK
317	DUS2
318	DUT
319	EARS2
320	ECH1
321	ECHDC1
322	ECHDC2
323	ECHDC3
324	ECHS1
325	ECI1
326	ECI2
327	ECSIT
328	EFHD1
329	EHHADH
330	ELAC2
331	ENDOG
332	EPHX2
333	ERAL1
334	ETFA
335	ETFB
336	ETFBKMT
337	ETFDH
338	ETFRF1
339	ETHE1
340	EXD2
341	EXOG
342	FABP1
343	FAHD1
344	FAHD2A
345	FAM136A
346	FAM162A
347	FAM185A
348	FAM210A
349	FAM210B
350	FARS2
351	FASN
352	FASTK
353	FASTKD1
354	FASTKD2
355	FASTKD3
356	FASTKD5
357	FBXL4
358	FDPS
359	FDX1
360	FDX2
361	FDXR
362	FECH
363	FH
364	FHIT
365	FIS1
366	FKBP10
367	FKBP8
368	FLAD1
369	FMC1
370	FOXRED1
371	FPGS
372	FTH1
373	FTMT
374	FUNDC1
375	FUNDC2
376	FXN
377	GADD45GIP1
378	GARS1
379	GATB
380	GATC
381	GATD3A
382	GATM
383	GCAT
384	GCDH
385	GCSH
386	GDAP1
387	GFER
388	GFM1
389	GFM2
390	GHITM
391	GLDC
392	GLOD4
393	GLRX2
394	GLRX5
395	GLS
396	GLS2
397	GLUD1
398	GLUD2
399	GLYAT
400	GLYCTK
401	GOLPH3
402	GOT2
403	GPAM
404	GPAT2
405	GPD2
406	GPT2
407	GPX1
408	GPX4
409	GRHPR
410	GRPEL1
411	GRPEL2
412	GRSF1
413	GSR
414	GSTK1
415	GSTZ1
416	GTPBP10
417	GTPBP3
418	GTPBP6
419	GUF1
420	GUK1
421	HADH
422	HADHA
423	HADHB
424	HAGH
425	HAO2
426	HARS2
427	HCCS
428	HDHD3
429	HDHD5
430	HEBP1
431	HEMK1
432	HIBADH
433	HIBCH
434	HIGD1A
435	HIGD2A
436	HINT1
437	HINT2
438	HINT3
439	HMGCL
440	HMGCS2
441	HOGA1
442	HPDL
443	HSCB
444	HSD17B10
445	HSD17B4
446	HSD17B8
447	HSDL1
448	HSDL2
449	HSPA9
450	HSPD1
451	HSPE1
452	HTATIP2
453	HTD2
454	HTRA2
455	IARS2
456	IBA57
457	IDE
458	IDH2
459	IDH3A
460	IDH3B
461	IDH3G
462	IDI1
463	IFI27
464	IMMP1L
465	IMMP2L
466	IMMT
467	ISCA1
468	ISCA2
469	ISCU
470	ISOC2
471	IVD
472	KARS1
473	KMO
474	KYAT3
475	L2HGDH
476	LACTB
477	LACTB2
478	LAP3
479	LARS2
480	LDHAL6B
481	LDHB
482	LDHD
483	LETM1
484	LETM2
485	LETMD1
486	LIAS
487	LIG3
488	LIPT1
489	LIPT2
490	LONP1
491	LRPPRC
492	LYPLA1
493	LYPLAL1
494	LYRM1
495	LYRM2
496	LYRM4
497	LYRM7
498	LYRM9
499	MACROD1
500	MAIP1
501	MALSU1
502	MAOA
503	MAOB
504	MARCHF5
505	MARS2
506	MAVS
507	MCAT
508	MCCC1
509	MCCC2
510	MCCD1
511	MCEE
512	MCL1
513	MCRIP2
514	MCU
515	MCUB
516	MCUR1
517	MDH2
518	ME2
519	ME3
520	MECR
521	METAP1D
522	METTL15
523	METTL17
524	METTL4
525	METTL5
526	METTL8
527	MFF
528	MFN1
529	MFN2
530	MGARP
531	MGME1
532	MGST1
533	MGST3
534	MICOS10
535	MICOS13
536	MICU1
537	MICU2
538	MICU3
539	MIEF1
540	MIEF2
541	MIGA1
542	MIGA2
543	MIPEP
544	MLYCD
545	MMAA
546	MMAB
547	MMADHC
548	MMUT
549	MOCS1
550	MPC1
551	MPC1L
552	MPC2
553	MPST
554	MPV17
555	MPV17L
556	MPV17L2
557	MRM1
558	MRM2
559	MRM3
560	MRPL1
561	MRPL10
562	MRPL11
563	MRPL12
564	MRPL13
565	MRPL14
566	MRPL15
567	MRPL16
568	MRPL17
569	MRPL18
570	MRPL19
571	MRPL2
572	MRPL20
573	MRPL21
574	MRPL22
575	MRPL23
576	MRPL24
577	MRPL27
578	MRPL28
579	MRPL3
580	MRPL30
581	MRPL32
582	MRPL33
583	MRPL34
584	MRPL35
585	MRPL36
586	MRPL37
587	MRPL38
588	MRPL39
589	MRPL4
590	MRPL40
591	MRPL41
592	MRPL42
593	MRPL43
594	MRPL44
595	MRPL45
596	MRPL46
597	MRPL47
598	MRPL48
599	MRPL49
600	MRPL50
601	MRPL51
602	MRPL52
603	MRPL53
604	MRPL54
605	MRPL55
606	MRPL57
607	MRPL58
608	MRPL9
609	MRPS10
610	MRPS11
611	MRPS12
612	MRPS14
613	MRPS15
614	MRPS16
615	MRPS17
616	MRPS18A
617	MRPS18B
618	MRPS18C
619	MRPS2
620	MRPS21
621	MRPS22
622	MRPS23
623	MRPS24
624	MRPS25
625	MRPS26
626	MRPS27
627	MRPS28
628	MRPS30
629	MRPS31
630	MRPS33
631	MRPS34
632	MRPS35
633	MRPS36
634	MRPS5
635	MRPS6
636	MRPS7
637	MRPS9
638	MRRF
639	MRS2
640	MSRA
641	MSRB2
642	MSRB3
643	MTARC1
644	MTARC2
645	MT-ATP6
646	MT-ATP8
647	MTCH1
648	MTCH2
649	MT-CO1
650	MT-CO2
651	MT-CO3
652	MT-CYB
653	MTERF1
654	MTERF2
655	MTERF3
656	MTERF4
657	MTFMT
658	MTFP1
659	MTFR1
660	MTFR1L
661	MTFR2
662	MTG1
663	MTG2
664	MTHFD1L
665	MTHFD2
666	MTHFD2L
667	MTHFS
668	MTIF2
669	MTIF3
670	MT-ND1
671	MT-ND2
672	MT-ND3
673	MT-ND4
674	MT-ND4L
675	MT-ND5
676	MT-ND6
677	MTO1
678	MTPAP
679	MTRES1
680	MTRF1
681	MTRF1L
682	MTX1
683	MTX2
684	MTX3
685	MUL1
686	MUTYH
687	MYG1
688	MYO19
689	NADK2
690	NAGS
691	NARS2
692	NAT8L
693	NAXD
694	NAXE
695	NBR1
696	NDUFA1
697	NDUFA10
698	NDUFA11
699	NDUFA12
700	NDUFA13
701	NDUFA2
702	NDUFA3
703	NDUFA4
704	NDUFA5
705	NDUFA6
706	NDUFA7
707	NDUFA8
708	NDUFA9
709	NDUFAB1
710	NDUFAF1
711	NDUFAF2
712	NDUFAF3
713	NDUFAF4
714	NDUFAF5
715	NDUFAF6
716	NDUFAF7
717	NDUFAF8
718	NDUFB1
719	NDUFB10
720	NDUFB11
721	NDUFB2
722	NDUFB3
723	NDUFB4
724	NDUFB5
725	NDUFB6
726	NDUFB7
727	NDUFB8
728	NDUFB9
729	NDUFC1
730	NDUFC2
731	NDUFS1
732	NDUFS2
733	NDUFS3
734	NDUFS4
735	NDUFS5
736	NDUFS6
737	NDUFS7
738	NDUFS8
739	NDUFV1
740	NDUFV2
741	NDUFV3
742	NEU4
743	NFS1
744	NFU1
745	NGRN
746	NIF3L1
747	NIPSNAP1
748	NIPSNAP2
749	NIPSNAP3A
750	NIPSNAP3B
751	NIT1
752	NIT2
753	NLN
754	NLRX1
755	NME3
756	NME4
757	NME6
758	NMNAT3
759	NNT
760	NOA1
761	NOCT
762	NRDC
763	NSUN2
764	NSUN3
765	NSUN4
766	NT5DC2
767	NT5DC3
768	NT5M
769	NTHL1
770	NUBPL
771	NUDT13
772	NUDT19
773	NUDT2
774	NUDT5
775	NUDT6
776	NUDT8
777	NUDT9
778	OAT
779	OCIAD1
780	OCIAD2
781	OGDH
782	OGDHL
783	OGG1
784	OMA1
785	OPA1
786	OPA3
787	OSBPL1A
788	OSGEPL1
789	OTC
790	OXA1L
791	OXCT1
792	OXCT2
793	OXLD1
794	OXNAD1
795	OXR1
796	OXSM
797	PABPC5
798	PAICS
799	PAM16
800	PANK2
801	PARK7
802	PARL
803	PARS2
804	PC
805	PCBD2
806	PCCA
807	PCCB
808	PCK2
809	PDE12
810	PDE2A
811	PDF
812	PDHA1
813	PDHA2
814	PDHB
815	PDHX
816	PDK1
817	PDK2
818	PDK3
819	PDK4
820	PDP1
821	PDP2
822	PDPR
823	PDSS1
824	PDSS2
825	PET100
826	PET117
827	PEX11B
828	PGAM5
829	PGS1
830	PHB
831	PHB2
832	PHYH
833	PICK1
834	PIF1
835	PIGBOS1
836	PINK1
837	PISD
838	PITRM1
839	PLD6
840	PLGRKT
841	PLPBP
842	PLSCR3
843	PMAIP1
844	PMPCA
845	PMPCB
846	PNKD
847	PNPLA8
848	PNPO
849	PNPT1
850	POLB
851	POLDIP2
852	POLG
853	POLG2
854	POLQ
855	POLRMT
856	PPA2
857	PPIF
858	PPM1K
859	PPOX
860	PPTC7
861	PRDX2
862	PRDX3
863	PRDX4
864	PRDX5
865	PRDX6
866	PRELID1
867	PRELID2
868	PRELID3A
869	PRELID3B
870	PREPL
871	PRIMPOL
872	PRKACA
873	PRKN
874	PRODH
875	PRODH2
876	PRORP
877	PRSS35
878	PRXL2A
879	PTCD1
880	PTCD2
881	PTCD3
882	PTGES2
883	PTPMT1
884	PTRH1
885	PTRH2
886	PUS1
887	PUSL1
888	PXMP2
889	PXMP4
890	PYCR1
891	PYCR2
892	PYURF
893	QDPR
894	QRSL1
895	QTRT1
896	RAB24
897	RAB5IF
898	RARS2
899	RBFA
900	RCC1L
901	RDH13
902	RDH14
903	RECQL4
904	REXO2
905	RFK
906	RHOT1
907	RHOT2
908	RIDA
909	RMDN1
910	RMDN3
911	RMND1
912	RNASEH1
913	ROMO1
914	RP11_469A15.2
915	RPIA
916	RPUSD3
917	RPUSD4
918	RSAD1
919	RTL10
920	RTN4IP1
921	SAMM50
922	SARDH
923	SARS2
924	SCO1
925	SCO2
926	SCP2
927	SDHA
928	SDHAF1
929	SDHAF2
930	SDHAF3
931	SDHAF4
932	SDHB
933	SDHC
934	SDHD
935	SDR39U1
936	SDSL
937	SELENOO
938	SEPTIN4
939	SERAC1
940	SERHL2
941	SETD9
942	SFXN1
943	SFXN2
944	SFXN3
945	SFXN4
946	SFXN5
947	SHMT2
948	SIRT3
949	SIRT4
950	SIRT5
951	SLC25A1
952	SLC25A10
953	SLC25A11
954	SLC25A12
955	SLC25A13
956	SLC25A14
957	SLC25A15
958	SLC25A16
959	SLC25A18
960	SLC25A19
961	SLC25A20
962	SLC25A21
963	SLC25A22
964	SLC25A23
965	SLC25A24
966	SLC25A25
967	SLC25A26
968	SLC25A27
969	SLC25A28
970	SLC25A29
971	SLC25A3
972	SLC25A30
973	SLC25A31
974	SLC25A32
975	SLC25A33
976	SLC25A34
977	SLC25A35
978	SLC25A36
979	SLC25A37
980	SLC25A38
981	SLC25A39
982	SLC25A4
983	SLC25A40
984	SLC25A41
985	SLC25A42
986	SLC25A43
987	SLC25A44
988	SLC25A45
989	SLC25A46
990	SLC25A47
991	SLC25A48
992	SLC25A5
993	SLC25A51
994	SLC25A52
995	SLC25A53
996	SLC25A6
997	SLC30A9
998	SLC8B1
999	SLIRP
1000	SMDT1
1001	SMIM20
1002	SMIM8
1003	SNAP29
1004	SND1
1005	SOD1
1006	SOD2
1007	SPATA19
1008	SPATA20
1009	SPG7
1010	SPHK2
1011	SPHKAP
1012	SPIRE1
1013	SPR
1014	SPRYD4
1015	SPTLC2
1016	SQOR
1017	SSBP1
1018	STAR
1019	STARD7
1020	STOM
1021	STOML2
1022	STX17
1023	STYXL1
1024	SUCLA2
1025	SUCLG1
1026	SUCLG2
1027	SUGCT
1028	SUOX
1029	SUPV3L1
1030	SURF1
1031	SYNJ2BP
1032	TACO1
1033	TAMM41
1034	TARS2
1035	TAZ
1036	TBRG4
1037	TCAIM
1038	TDRKH
1039	TEFM
1040	TFAM
1041	TFB1M
1042	TFB2M
1043	THEM4
1044	THEM5
1045	THG1L
1046	THNSL1
1047	TIMM10
1048	TIMM10B
1049	TIMM13
1050	TIMM17A
1051	TIMM17B
1052	TIMM21
1053	TIMM22
1054	TIMM23
1055	TIMM29
1056	TIMM44
1057	TIMM50
1058	TIMM8A
1059	TIMM8B
1060	TIMM9
1061	TIMMDC1
1062	TK2
1063	TMEM11
1064	TMEM126A
1065	TMEM126B
1066	TMEM143
1067	TMEM14C
1068	TMEM177
1069	TMEM186
1070	TMEM205
1071	TMEM65
1072	TMEM70
1073	TMLHE
1074	TOMM20
1075	TOMM20L
1076	TOMM22
1077	TOMM34
1078	TOMM40
1079	TOMM40L
1080	TOMM5
1081	TOMM6
1082	TOMM7
1083	TOMM70
1084	TOP1MT
1085	TOP3A
1086	TRAP1
1087	TRIAP1
1088	TRIT1
1089	TRMT1
1090	TRMT10C
1091	TRMT2B
1092	TRMT5
1093	TRMT61B
1094	TRMU
1095	TRNT1
1096	TRUB2
1097	TSFM
1098	TSPO
1099	TST
1100	TSTD1
1101	TSTD3
1102	TTC19
1103	TUFM
1104	TWNK
1105	TXN2
1106	TXNRD1
1107	TXNRD2
1108	UCP1
1109	UCP2
1110	UCP3
1111	UNG
1112	UQCC1
1113	UQCC2
1114	UQCC3
1115	UQCR10
1116	UQCR11
1117	UQCRB
1118	UQCRC1
1119	UQCRC2
1120	UQCRFS1
1121	UQCRH
1122	UQCRQ
1123	USP30
1124	VARS2
1125	VDAC1
1126	VDAC2
1127	VDAC3
1128	VPS13D
1129	VWA8
1130	WARS2
1131	XPNPEP3
1132	YARS2
1133	YBEY
1134	YME1L1
1135	YRDC
1136	ZADH2
