# Supplementary material for: Identification of prognostic genes associated with mitochondria and macrophage polarization in prostate adenocarcinoma based on transcriptome and Mendelian randomization analysis
Source: Discov Oncol. 2025 Dec 31;17:5. doi: 10.1007/s12672-025-03858-5 (PMC12770125; doi:10.1007/s12672-025-03858-5)
Supplement: Supplementary file 1 — Supplementary Material 1. [file 12672_2025_3858_MOESM1_ESM.zip › 12672_2025_3858_MOESM1_ESM/Supplementary Table 13.xlsx]

## Sheet: Supplementary Table 13 EMIC_res
Supplementary Table 13:EMIC result
	label	result
1	Number of IVs:	23	ABHD11_eqtl-a-ENSG00000106077
2	Effect size:	0.000215330496120928	ABHD11_eqtl-a-ENSG00000106077
3	SE of effect size:	0.000136227761758934	ABHD11_eqtl-a-ENSG00000106077
4	P-value:	0.0820819441486053	ABHD11_eqtl-a-ENSG00000106077
1	Number of IVs:	45	C15orf61_eqtl-a-ENSG00000189227
2	Effect size:	0.000950999317072931	C15orf61_eqtl-a-ENSG00000189227
3	SE of effect size:	0.00043317653807932	C15orf61_eqtl-a-ENSG00000189227
4	P-value:	0.0157374129172359	C15orf61_eqtl-a-ENSG00000189227
1	Number of IVs:	22	CAT_eqtl-a-ENSG00000121691
2	Effect size:	-0.000113653	CAT_eqtl-a-ENSG00000121691
3	SE of effect size:	0.000152987093723664	CAT_eqtl-a-ENSG00000121691
4	P-value:	0.413824017503622	CAT_eqtl-a-ENSG00000121691
1	Number of IVs:	13	COA4_eqtl-a-ENSG00000181924
2	Effect size:	0.00134448096189395	COA4_eqtl-a-ENSG00000181924
3	SE of effect size:	0.0019904429292649	COA4_eqtl-a-ENSG00000181924
4	P-value:	0.457472567091506	COA4_eqtl-a-ENSG00000181924
1	Number of IVs:	30	COA7_eqtl-a-ENSG00000162377
2	Effect size:	0.000252684455765087	COA7_eqtl-a-ENSG00000162377
3	SE of effect size:	0.000407254598450308	COA7_eqtl-a-ENSG00000162377
4	P-value:	0.494920300559083	COA7_eqtl-a-ENSG00000162377
1	Number of IVs:	8	COMTD1_eqtl-a-ENSG00000165644
2	Effect size:	0.000608711507824256	COMTD1_eqtl-a-ENSG00000165644
3	SE of effect size:	0.000551395167985027	COMTD1_eqtl-a-ENSG00000165644
4	P-value:	0.224616913018587	COMTD1_eqtl-a-ENSG00000165644
1	Number of IVs:	44	GSTZ1_eqtl-a-ENSG00000100577
2	Effect size:	0.000384865614357958	GSTZ1_eqtl-a-ENSG00000100577
3	SE of effect size:	0.000213338313482621	GSTZ1_eqtl-a-ENSG00000100577
4	P-value:	0.0472093725501377	GSTZ1_eqtl-a-ENSG00000100577
1	Number of IVs:	54	HSPE1_eqtl-a-ENSG00000115541
2	Effect size:	0.00242172002433425	HSPE1_eqtl-a-ENSG00000115541
3	SE of effect size:	0.00131553708374562	HSPE1_eqtl-a-ENSG00000115541
4	P-value:	0.0428728726582864	HSPE1_eqtl-a-ENSG00000115541
1	Number of IVs:	6	NTHL1_eqtl-a-ENSG00000065057
2	Effect size:	0.0019808552667868	NTHL1_eqtl-a-ENSG00000065057
3	SE of effect size:	0.000890381502906034	NTHL1_eqtl-a-ENSG00000065057
4	P-value:	0.0143971292279282	NTHL1_eqtl-a-ENSG00000065057
1	Number of IVs:	31	OXR1_eqtl-a-ENSG00000164830
2	Effect size:	-0.00185213	OXR1_eqtl-a-ENSG00000164830
3	SE of effect size:	0.000696741795798915	OXR1_eqtl-a-ENSG00000164830
4	P-value:	0.00345446075543332	OXR1_eqtl-a-ENSG00000164830
1	Number of IVs:	10	PTRH2_eqtl-a-ENSG00000141378
2	Effect size:	0.00197572170462321	PTRH2_eqtl-a-ENSG00000141378
3	SE of effect size:	0.0010558828366051	PTRH2_eqtl-a-ENSG00000141378
4	P-value:	0.0395640488625503	PTRH2_eqtl-a-ENSG00000141378
1	Number of IVs:	29	SLC25A39_eqtl-a-ENSG00000013306
2	Effect size:	0.000840605295139722	SLC25A39_eqtl-a-ENSG00000013306
3	SE of effect size:	0.000646050511796042	SLC25A39_eqtl-a-ENSG00000013306
4	P-value:	0.152355904365359	SLC25A39_eqtl-a-ENSG00000013306
1	Number of IVs:	14	TIMM13_eqtl-a-ENSG00000099800
2	Effect size:	0.000907361667613004	TIMM13_eqtl-a-ENSG00000099800
3	SE of effect size:	0.000487195898026369	TIMM13_eqtl-a-ENSG00000099800
4	P-value:	0.0404955567398814	TIMM13_eqtl-a-ENSG00000099800
