# Supplementary material for: Identification of prognostic genes associated with mitochondria and macrophage polarization in prostate adenocarcinoma based on transcriptome and Mendelian randomization analysis
Source: Discov Oncol. 2025 Dec 31;17:5. doi: 10.1007/s12672-025-03858-5 (PMC12770125; doi:10.1007/s12672-025-03858-5)
Supplement: Supplementary file 1 — Supplementary Material 1. [file 12672_2025_3858_MOESM1_ESM.zip › 12672_2025_3858_MOESM1_ESM/Supplementary Table 2.xlsx]

## Sheet: KEGG
Supplementary Table 2： KEGG pathways enrichment results of CGs
ID	Description	GeneRatio	BgRatio	pvalue	p.adjust	qvalue	geneID	Count
hsa04932	Non-alcoholic fatty liver disease	11/56	157/8850	2.88632e-09	3.20382e-07	2.36982e-07	SDHD/BAX/NDUFV2/COX5A/NDUFB10/NDUFS6/NDUFB1/NDUFB11/UQCRQ/COX6C/NDUFA7	11
hsa00190	Oxidative phosphorylation	10/56	138/8850	1.18432e-08	4.40273e-07	3.25664e-07	SDHD/NDUFV2/COX5A/NDUFB10/NDUFS6/NDUFB1/NDUFB11/UQCRQ/COX6C/NDUFA7	10
hsa05208	Chemical carcinogenesis - reactive oxygen species	12/56	226/8850	1.18993e-08	4.40273e-07	3.25664e-07	SDHD/SLC25A6/CAT/NDUFV2/COX5A/NDUFB10/NDUFS6/NDUFB1/NDUFB11/UQCRQ/COX6C/NDUFA7	12
hsa04714	Thermogenesis	12/56	235/8850	1.84397e-08	5.11703e-07	3.785e-07	SDHD/COA4/COA7/NDUFV2/COX5A/NDUFB10/NDUFS6/NDUFB1/NDUFB11/UQCRQ/COX6C/NDUFA7	12
hsa05415	Diabetic cardiomyopathy	11/56	205/8850	4.71151e-08	1.04596e-06	7.7368e-07	SDHD/SLC25A6/NDUFV2/COX5A/NDUFB10/NDUFS6/NDUFB1/NDUFB11/UQCRQ/COX6C/NDUFA7	11
hsa05012	Parkinson disease	12/56	271/8850	8.95262e-08	1.65623e-06	1.2251e-06	SDHD/BAX/SLC25A6/NDUFV2/COX5A/NDUFB10/NDUFS6/NDUFB1/NDUFB11/UQCRQ/COX6C/NDUFA7	12
hsa05020	Prion disease	12/56	278/8850	1.1839e-07	1.87732e-06	1.38863e-06	SDHD/BAX/SLC25A6/NDUFV2/COX5A/NDUFB10/NDUFS6/NDUFB1/NDUFB11/UQCRQ/COX6C/NDUFA7	12
hsa05014	Amyotrophic lateral sclerosis	13/56	371/8850	3.67407e-07	4.92934e-06	3.64617e-06	SDHD/BAX/CAT/NDUFV2/TOMM40/COX5A/NDUFB10/NDUFS6/NDUFB1/NDUFB11/UQCRQ/COX6C/NDUFA7	13
hsa05016	Huntington disease	12/56	311/8850	3.99676e-07	4.92934e-06	3.64617e-06	SDHD/BAX/SLC25A6/NDUFV2/COX5A/NDUFB10/NDUFS6/NDUFB1/NDUFB11/UQCRQ/COX6C/NDUFA7	12
hsa05022	Pathways of neurodegeneration - multiple diseases	14/56	483/8850	1.20175e-06	1.33394e-05	9.86696e-06	SDHD/BAX/SLC25A6/CAT/NDUFV2/TOMM40/COX5A/NDUFB10/NDUFS6/NDUFB1/NDUFB11/UQCRQ/COX6C/NDUFA7	14
hsa05010	Alzheimer disease	11/56	391/8850	2.6881e-05	0.000271253	0.000200643	SDHD/SLC25A6/NDUFV2/COX5A/NDUFB10/NDUFS6/NDUFB1/NDUFB11/UQCRQ/COX6C/NDUFA7	11
hsa03010	Ribosome	7/56	172/8850	9.63733e-05	0.000891453	0.000659397	MRPL17/MRPL12/MRPL14/MRPL36/MRPS12/MRPL23/MRPL24	7
hsa04723	Retrograde endocannabinoid signaling	6/56	149/8850	0.000334113	0.00285281	0.00211019	NDUFV2/NDUFB10/NDUFS6/NDUFB1/NDUFB11/NDUFA7	6
hsa01200	Carbon metabolism	5/56	116/8850	0.000795425	0.00630658	0.0046649	SDHD/CAT/GLYCTK/SDSL/GLUD2	5
hsa00260	Glycine, serine and threonine metabolism	3/56	41/8850	0.00215774	0.0159673	0.0118108	GLYCTK/SDSL/GCAT	3
hsa00270	Cysteine and methionine metabolism	3/56	52/8850	0.00425917	0.029548	0.0218563	BCAT2/MPST/SDSL	3
hsa00450	Selenocompound metabolism	2/56	17/8850	0.00503237	0.0328584	0.0243049	TXNRD2/MARS2	2
hsa00061	Fatty acid biosynthesis	2/56	18/8850	0.00563853	0.0338253	0.0250202	ACACA/MCAT	2
hsa00240	Pyrimidine metabolism	3/56	58/8850	0.00578992	0.0338253	0.0250202	DTYMK/NME3/NT5M	3
hsa04964	Proximal tubule bicarbonate reclamation	2/56	23/8850	0.00913715	0.0507112	0.0375104	SLC25A10/GLUD2	2
hsa00650	Butanoate metabolism	2/56	27/8850	0.0124734	0.0659307	0.0487681	BDH1/OXCT2	2
hsa00020	Citrate cycle (TCA cycle)	2/56	30/8850	0.0152726	0.0760459	0.0562502	SDHD/ACLY	2
hsa00630	Glyoxylate and dicarboxylate metabolism	2/56	31/8850	0.0162603	0.0760459	0.0562502	CAT/GLYCTK	2
hsa01232	Nucleotide metabolism	3/56	85/8850	0.0164424	0.0760459	0.0562502	DTYMK/NME3/NT5M	3
hsa04260	Cardiac muscle contraction	3/56	87/8850	0.0174899	0.077655	0.0574404	COX5A/UQCRQ/COX6C	3
hsa01210	2-Oxocarboxylic acid metabolism	2/56	33/8850	0.0183153	0.0781923	0.0578378	BCAT2/DHTKD1	2
hsa00250	Alanine, aspartate and glutamate metabolism	2/56	37/8850	0.0227338	0.0934613	0.0691321	NIT2/GLUD2	2
hsa00760	Nicotinate and nicotinamide metabolism	2/56	38/8850	0.0239007	0.0947491	0.0700847	NNT/NT5M	2
hsa00380	Tryptophan metabolism	2/56	42/8850	0.0288066	0.11026	0.0815576	CAT/DHTKD1	2
hsa03410	Base excision repair	2/56	44/8850	0.0313979	0.116172	0.0859312	LIG3/NTHL1	2
hsa00280	Valine, leucine and isoleucine degradation	2/56	48/8850	0.0368445	0.131927	0.0975847	BCAT2/OXCT2	2
hsa00330	Arginine and proline metabolism	2/56	50/8850	0.0396945	0.13769	0.101848	CKMT1A/CKMT1B	2
hsa00230	Purine metabolism	3/56	128/8850	0.0470433	0.158237	0.117046	FHIT/NME3/NT5M	3
hsa01212	Fatty acid metabolism	2/56	57/8850	0.0502936	0.164194	0.121452	ACACA/MCAT	2
hsa00920	Sulfur metabolism	1/56	10/8850	0.0615355	0.195156	0.144354	MPST	1
hsa05223	Non-small cell lung cancer	2/56	73/8850	0.0777255	0.237471	0.175654	FHIT/BAX	2
hsa04217	Necroptosis	3/56	159/8850	0.0791569	0.237471	0.175654	BAX/SLC25A6/GLUD2	3
hsa01230	Biosynthesis of amino acids	2/56	75/8850	0.0814279	0.237855	0.175938	BCAT2/SDSL	2
hsa04146	Peroxisome	2/56	83/8850	0.0967597	0.275393	0.203705	ABCD3/CAT	2
hsa00910	Nitrogen metabolism	1/56	17/8850	0.102382	0.284109	0.210152	GLUD2	1
hsa04211	Longevity regulating pathway	2/56	90/8850	0.110793	0.299951	0.22187	BAX/CAT	2
hsa05222	Small cell lung cancer	2/56	93/8850	0.116964	0.308084	0.227886	FHIT/BAX	2
hsa00785	Lipoic acid metabolism	1/56	20/8850	0.119348	0.308084	0.227886	DHTKD1	1
hsa00770	Pantothenate and CoA biosynthesis	1/56	21/8850	0.124933	0.315172	0.233129	BCAT2	1
hsa01522	Endocrine resistance	2/56	99/8850	0.12956	0.31958	0.236389	BIK/BAX	2
hsa00220	Arginine biosynthesis	1/56	23/8850	0.135999	0.321189	0.23758	GLUD2	1
hsa04614	Renin-angiotensin system	1/56	23/8850	0.135999	0.321189	0.23758	NLN	1
hsa00030	Pentose phosphate pathway	1/56	31/8850	0.178905	0.408745	0.302343	GLYCTK	1
hsa00640	Propanoate metabolism	1/56	32/8850	0.184119	0.408745	0.302343	ACACA	1
hsa04215	Apoptosis - multiple species	1/56	32/8850	0.184119	0.408745	0.302343	BAX	1
hsa00040	Pentose and glucuronate interconversions	1/56	36/8850	0.204652	0.436852	0.323134	DCXR	1
hsa00350	Tyrosine metabolism	1/56	36/8850	0.204652	0.436852	0.323134	GSTZ1	1
hsa05216	Thyroid cancer	1/56	37/8850	0.209705	0.439193	0.324865	BAX	1
hsa00071	Fatty acid degradation	1/56	43/8850	0.239369	0.492036	0.363953	ECI1	1
hsa02010	ABC transporters	1/56	45/8850	0.249012	0.500193	0.369986	ABCD3	1
hsa01240	Biosynthesis of cofactors	2/56	153/8850	0.252349	0.500193	0.369986	BCAT2/NME3	2
hsa00620	Pyruvate metabolism	1/56	47/8850	0.258534	0.503462	0.372404	ACACA	1
hsa05225	Hepatocellular carcinoma	2/56	170/8850	0.292392	0.558943	0.413443	BAX/TXNRD2	2
hsa05164	Influenza A	2/56	172/8850	0.297096	0.558943	0.413443	BAX/SLC25A6	2
hsa05213	Endometrial cancer	1/56	59/8850	0.31323	0.579476	0.428631	BAX	1
hsa04213	Longevity regulating pathway - multiple species	1/56	62/8850	0.326273	0.582426	0.430813	CAT	1
hsa00310	Lysine degradation	1/56	63/8850	0.330566	0.582426	0.430813	DHTKD1	1
hsa05217	Basal cell carcinoma	1/56	63/8850	0.330566	0.582426	0.430813	BAX	1
hsa00561	Glycerolipid metabolism	1/56	65/8850	0.339072	0.586225	0.433623	GLYCTK	1
hsa00970	Aminoacyl-tRNA biosynthesis	1/56	66/8850	0.343285	0.586225	0.433623	MARS2	1
hsa05230	Central carbon metabolism in cancer	1/56	71/8850	0.363958	0.598048	0.442368	SCO2	1
hsa05218	Melanoma	1/56	73/8850	0.372047	0.598048	0.442368	BAX	1
hsa01524	Platinum drug resistance	1/56	75/8850	0.380035	0.598048	0.442368	BAX	1
hsa04115	p53 signaling pathway	1/56	75/8850	0.380035	0.598048	0.442368	BAX	1
hsa05214	Glioma	1/56	76/8850	0.383991	0.598048	0.442368	BAX	1
hsa05212	Pancreatic cancer	1/56	77/8850	0.387923	0.598048	0.442368	BAX	1
hsa05220	Chronic myeloid leukemia	1/56	77/8850	0.387923	0.598048	0.442368	BAX	1
hsa01521	EGFR tyrosine kinase inhibitor resistance	1/56	80/8850	0.399571	0.605107	0.44759	BAX	1
hsa00983	Drug metabolism - other enzymes	1/56	81/8850	0.403405	0.605107	0.44759	NME3	1
hsa05166	Human T-cell leukemia virus 1 infection	2/56	223/8850	0.414213	0.613035	0.453454	BAX/SLC25A6	2
hsa05210	Colorectal cancer	1/56	87/8850	0.425909	0.622051	0.460123	BAX	1
hsa05231	Choline metabolism in cancer	1/56	99/8850	0.468445	0.67529	0.499503	LYPLA1	1
hsa04933	AGE-RAGE signaling pathway in diabetic complications	1/56	101/8850	0.475226	0.676284	0.500238	BAX	1
hsa00564	Glycerophospholipid metabolism	1/56	103/8850	0.481923	0.677132	0.500866	LYPLA1	1
hsa04137	Mitophagy - animal	1/56	105/8850	0.488536	0.677843	0.501392	TOMM40	1
hsa04922	Glucagon signaling pathway	1/56	107/8850	0.495066	0.678423	0.501821	ACACA	1
hsa04722	Neurotrophin signaling pathway	1/56	120/8850	0.535558	0.715551	0.529284	BAX	1
hsa04071	Sphingolipid signaling pathway	1/56	122/8850	0.541498	0.715551	0.529284	BAX	1
hsa04152	AMPK signaling pathway	1/56	122/8850	0.541498	0.715551	0.529284	ACACA	1
hsa04068	FoxO signaling pathway	1/56	133/8850	0.572857	0.742598	0.54929	CAT	1
hsa04210	Apoptosis	1/56	136/8850	0.581037	0.742598	0.54929	BAX	1
hsa04910	Insulin signaling pathway	1/56	138/8850	0.586405	0.742598	0.54929	ACACA	1
hsa05162	Measles	1/56	139/8850	0.589064	0.742598	0.54929	BAX	1
hsa04936	Alcoholic liver disease	1/56	144/8850	0.602107	0.742598	0.54929	ACACA	1
hsa05017	Spinocerebellar ataxia	1/56	144/8850	0.602107	0.742598	0.54929	SLC25A6	1
hsa05224	Breast cancer	1/56	148/8850	0.612248	0.744692	0.550839	BAX	1
hsa05226	Gastric cancer	1/56	150/8850	0.617222	0.744692	0.550839	BAX	1
hsa04218	Cellular senescence	1/56	157/8850	0.634146	0.75438	0.558005	SLC25A6	1
hsa05160	Hepatitis C	1/56	159/8850	0.638844	0.75438	0.558005	BAX	1
hsa05161	Hepatitis B	1/56	163/8850	0.648065	0.757145	0.56005	BAX	1
hsa04022	cGMP-PKG signaling pathway	1/56	166/8850	0.654828	0.757145	0.56005	SLC25A6	1
hsa04141	Protein processing in endoplasmic reticulum	1/56	170/8850	0.663647	0.759431	0.561742	BAX	1
hsa05152	Tuberculosis	1/56	180/8850	0.684739	0.775571	0.57368	BAX	1
hsa04613	Neutrophil extracellular trap formation	1/56	192/8850	0.708339	0.781215	0.577855	SLC25A6	1
hsa05202	Transcriptional misregulation in cancer	1/56	193/8850	0.710225	0.781215	0.577855	BAX	1
hsa05167	Kaposi sarcoma-associated herpesvirus infection	1/56	196/8850	0.715813	0.781215	0.577855	BAX	1
hsa05130	Pathogenic Escherichia coli infection	1/56	203/8850	0.728443	0.781215	0.577855	BAX	1
hsa05169	Epstein-Barr virus infection	1/56	203/8850	0.728443	0.781215	0.577855	BAX	1
hsa05203	Viral carcinogenesis	1/56	205/8850	0.731949	0.781215	0.577855	BAX	1
hsa05170	Human immunodeficiency virus 1 infection	1/56	213/8850	0.745535	0.785852	0.581284	BAX	1
hsa05417	Lipid and atherosclerosis	1/56	216/8850	0.750453	0.785852	0.581284	BAX	1
hsa05163	Human cytomegalovirus infection	1/56	226/8850	0.766182	0.794824	0.587921	BAX	1
hsa05131	Shigellosis	1/56	249/8850	0.798757	0.812545	0.601029	BAX	1
hsa05132	Salmonella infection	1/56	251/8850	0.801369	0.812545	0.601029	BAX	1
hsa04020	Calcium signaling pathway	1/56	254/8850	0.805225	0.812545	0.601029	SLC25A6	1
hsa05165	Human papillomavirus infection	1/56	333/8850	0.884052	0.884052	0.653922	BAX	1
