# Supplementary material for: Identification of prognostic genes associated with mitochondria and macrophage polarization in prostate adenocarcinoma based on transcriptome and Mendelian randomization analysis
Source: Discov Oncol. 2025 Dec 31;17:5. doi: 10.1007/s12672-025-03858-5 (PMC12770125; doi:10.1007/s12672-025-03858-5)
Supplement: Supplementary file 1 — Supplementary Material 1. [file 12672_2025_3858_MOESM1_ESM.zip › 12672_2025_3858_MOESM1_ESM/Supplementary Table 3.xlsx]

## Sheet: Sheet1
Supplementary Table 3.The MR analysis results of candidate genes
NO.	exposure	id.outcome	method	nsnp	pval	or	or_lci95	or_uci95
1	OXR1	PRAD	Inverse variance weighted	32	1.13e-09	0.998003	0.997361	0.998645
2	CAT	PRAD	Inverse variance weighted	31	0.000743	0.999754	0.999611	0.999897
3	C15orf61	PRAD	Inverse variance weighted	44	8.62e-17	1.00132	1.00101	1.00163
4	PTRH2	PRAD	Inverse variance weighted	11	0.000666	1.00238	1.00101	1.00375
5	TIMM13	PRAD	Inverse variance weighted	15	2.54e-07	1.00132	1.00082	1.00182
6	COA4	PRAD	Inverse variance weighted	14	4.88e-05	1.00239	1.00124	1.00354
7	COA7	PRAD	Inverse variance weighted	29	9.45e-07	1.0009	1.00054	1.00125
8	SLC25A39	PRAD	Inverse variance weighted	34	8.51e-08	1.00161	1.00102	1.0022
9	HSPE1	PRAD	Inverse variance weighted	54	4.25e-21	1.00252	1.002	1.00305
10	GSTZ1	PRAD	Inverse variance weighted	49	7.09e-07	1.00072	1.00043	1.001
11	ABHD11	PRAD	Inverse variance weighted	24	0.007492	1.00026	1.00007	1.00045
12	COMTD1	PRAD	Inverse variance weighted	10	0.017394	1.00078	1.00014	1.00142
13	NTHL1	PRAD	Inverse variance weighted	6	0.002353	1.002	1.00071	1.00329
