# Supplementary material for: Identification of prognostic genes associated with mitochondria and macrophage polarization in prostate adenocarcinoma based on transcriptome and Mendelian randomization analysis
Source: Discov Oncol. 2025 Dec 31;17:5. doi: 10.1007/s12672-025-03858-5 (PMC12770125; doi:10.1007/s12672-025-03858-5)
Supplement: Supplementary file 1 — Supplementary Material 1. [file 12672_2025_3858_MOESM1_ESM.zip › 12672_2025_3858_MOESM1_ESM/Supplementary Table 4 .xlsx]

## Sheet: Supplementary Table 4 
Supplementary Table 4: MR heterogeneity
	id.exposure	id.outcome	outcome	exposure	method	Q	Q_df	Q_pval	I_squared
1	eqtl-a-ENSG00000121691	PRAD	PRAD || ukb-b-13348	|| id:eqtl-a-ENSG00000121691	MR Egger	10.0176902553585	29	0.999592384866065	NA		ABHD11_eqtl-a-ENSG00000106077
2	eqtl-a-ENSG00000121691	PRAD	PRAD || ukb-b-13348	|| id:eqtl-a-ENSG00000121691	Inverse variance weighted	14.064036953626	30	0.994051988126931	0		ABHD11_eqtl-a-ENSG00000106077
1	eqtl-a-ENSG00000106077	PRAD	PRAD || ukb-b-13348	|| id:eqtl-a-ENSG00000106077	MR Egger	2.54455659913182	22	0.99999988910188	NA		C15orf61_eqtl-a-ENSG00000189227
2	eqtl-a-ENSG00000106077	PRAD	PRAD || ukb-b-13348	|| id:eqtl-a-ENSG00000106077	Inverse variance weighted	5.55229846136121	23	0.99992682474606	0		C15orf61_eqtl-a-ENSG00000189227
1	eqtl-a-ENSG00000189227	PRAD	PRAD || ukb-b-13348	|| id:eqtl-a-ENSG00000189227	MR Egger	19.1908063671605	42	0.999029587844957	NA		CAT_eqtl-a-ENSG00000121691
2	eqtl-a-ENSG00000189227	PRAD	PRAD || ukb-b-13348	|| id:eqtl-a-ENSG00000189227	Inverse variance weighted	19.6496514022438	43	0.999147363826332	0		CAT_eqtl-a-ENSG00000121691
1	eqtl-a-ENSG00000181924	PRAD	PRAD || ukb-b-13348	|| id:eqtl-a-ENSG00000181924	MR Egger	2.02595948137249	12	0.999364978376937	NA		COA4_eqtl-a-ENSG00000181924
2	eqtl-a-ENSG00000181924	PRAD	PRAD || ukb-b-13348	|| id:eqtl-a-ENSG00000181924	Inverse variance weighted	2.03556081511683	13	0.999750102116132	0		COA4_eqtl-a-ENSG00000181924
1	eqtl-a-ENSG00000162377	PRAD	PRAD || ukb-b-13348	|| id:eqtl-a-ENSG00000162377	MR Egger	8.90786352326101	27	0.999588149699864	NA		COA7_eqtl-a-ENSG00000162377
2	eqtl-a-ENSG00000162377	PRAD	PRAD || ukb-b-13348	|| id:eqtl-a-ENSG00000162377	Inverse variance weighted	11.2597064113892	28	0.997922466623355	0		COA7_eqtl-a-ENSG00000162377
1	eqtl-a-ENSG00000165644	PRAD	PRAD || ukb-b-13348	|| id:eqtl-a-ENSG00000165644	MR Egger	7.59686726127617	8	0.473805356710459	NA		COMTD1_eqtl-a-ENSG00000165644
2	eqtl-a-ENSG00000165644	PRAD	PRAD || ukb-b-13348	|| id:eqtl-a-ENSG00000165644	Inverse variance weighted	9.64453237871751	9	0.380020960644341	6.68		COMTD1_eqtl-a-ENSG00000165644
1	eqtl-a-ENSG00000100577	PRAD	PRAD || ukb-b-13348	|| id:eqtl-a-ENSG00000100577	MR Egger	56.027942289471	47	0.172268982704038	NA		GSTZ1_eqtl-a-ENSG00000100577
2	eqtl-a-ENSG00000100577	PRAD	PRAD || ukb-b-13348	|| id:eqtl-a-ENSG00000100577	Inverse variance weighted	58.7296032815818	48	0.137935879062589	18.27		GSTZ1_eqtl-a-ENSG00000100577
1	eqtl-a-ENSG00000115541	PRAD	PRAD || ukb-b-13348	|| id:eqtl-a-ENSG00000115541	MR Egger	5.77924206490004	52	1	NA		HSPE1_eqtl-a-ENSG00000115541
2	eqtl-a-ENSG00000115541	PRAD	PRAD || ukb-b-13348	|| id:eqtl-a-ENSG00000115541	Inverse variance weighted	5.78725154462674	53	1	0		HSPE1_eqtl-a-ENSG00000115541
1	eqtl-a-ENSG00000065057	PRAD	PRAD || ukb-b-13348	|| id:eqtl-a-ENSG00000065057	MR Egger	1.50152403001298	4	0.82637147025304	NA		NTHL1_eqtl-a-ENSG00000065057
2	eqtl-a-ENSG00000065057	PRAD	PRAD || ukb-b-13348	|| id:eqtl-a-ENSG00000065057	Inverse variance weighted	1.7973552188285	5	0.876413568401959	0		NTHL1_eqtl-a-ENSG00000065057
1	eqtl-a-ENSG00000164830	PRAD	PRAD || ukb-b-13348	|| id:eqtl-a-ENSG00000164830	MR Egger	9.97111025610708	30	0.999780472539958	NA		OXR1_eqtl-a-ENSG00000164830
2	eqtl-a-ENSG00000164830	PRAD	PRAD || ukb-b-13348	|| id:eqtl-a-ENSG00000164830	Inverse variance weighted	12.7532144302672	31	0.99844974823541	0		OXR1_eqtl-a-ENSG00000164830
1	eqtl-a-ENSG00000141378	PRAD	PRAD || ukb-b-13348	|| id:eqtl-a-ENSG00000141378	MR Egger	0.833424666093539	9	0.99973501624215	NA		PTRH2_eqtl-a-ENSG00000141378
2	eqtl-a-ENSG00000141378	PRAD	PRAD || ukb-b-13348	|| id:eqtl-a-ENSG00000141378	Inverse variance weighted	0.970825234119389	10	0.999849775624648	0		PTRH2_eqtl-a-ENSG00000141378
1	eqtl-a-ENSG00000013306	PRAD	PRAD || ukb-b-13348	|| id:eqtl-a-ENSG00000013306	MR Egger	23.0946764002524	32	0.875289400586579	NA		SLC25A39_eqtl-a-ENSG00000013306
2	eqtl-a-ENSG00000013306	PRAD	PRAD || ukb-b-13348	|| id:eqtl-a-ENSG00000013306	Inverse variance weighted	23.1051296396464	33	0.900139011521743	0		SLC25A39_eqtl-a-ENSG00000013306
1	eqtl-a-ENSG00000099800	PRAD	PRAD || ukb-b-13348	|| id:eqtl-a-ENSG00000099800	MR Egger	4.40321205788725	13	0.986097570102636	NA		TIMM13_eqtl-a-ENSG00000099800
2	eqtl-a-ENSG00000099800	PRAD	PRAD || ukb-b-13348	|| id:eqtl-a-ENSG00000099800	Inverse variance weighted	5.14535659860899	14	0.98368510162622	0		TIMM13_eqtl-a-ENSG00000099800
