# Supplementary material for: Identification of prognostic genes associated with mitochondria and macrophage polarization in prostate adenocarcinoma based on transcriptome and Mendelian randomization analysis
Source: Discov Oncol. 2025 Dec 31;17:5. doi: 10.1007/s12672-025-03858-5 (PMC12770125; doi:10.1007/s12672-025-03858-5)
Supplement: Supplementary file 1 — Supplementary Material 1. [file 12672_2025_3858_MOESM1_ESM.zip › 12672_2025_3858_MOESM1_ESM/Supplementary Table 5.xlsx]

## Sheet: Supplementary Table 5_mr_presso
Supplementary Table 5: MR presso
	Main.MR.results.Exposure	Main.MR.results.MR.Analysis	Main.MR.results.Causal.Estimate	Main.MR.results.Sd	Main.MR.results.T.stat	Main.MR.results.P.value	MR.PRESSO.results.Global.Test.RSSobs	MR.PRESSO.results.Global.Test.Pvalue
1	beta.exposure	Raw	0.00026162925990832	4.80707085187861e-05	5.44259213084149	1.56659885270679e-05	5.8911114666226	1	ABHD11_eqtl-a-ENSG00000106077
2	beta.exposure	Outlier-corrected	NA	NA	NA	NA	5.8911114666226	1	ABHD11_eqtl-a-ENSG00000106077
1	beta.exposure	Raw	0.00130155538434684	0.000110300467259471	11.8000894890595	3.19036287034166e-15	22.2453988837361	0.998	C15orf61_eqtl-a-ENSG00000189227
2	beta.exposure	Outlier-corrected	NA	NA	NA	NA	22.2453988837361	0.998	C15orf61_eqtl-a-ENSG00000189227
1	beta.exposure	Raw	-0.000245837	4.99013184116737e-05	-4.92646	2.86717143323227e-05	14.9860255877926	0.995	CAT_eqtl-a-ENSG00000121691
2	beta.exposure	Outlier-corrected	NA	NA	NA	NA	14.9860255877926	0.995	CAT_eqtl-a-ENSG00000121691
1	beta.exposure	Raw	0.00238582672632912	0.000232458356961295	10.2634586147676	1.32951339392382e-07	2.35965471776735	0.998	COA4_eqtl-a-ENSG00000181924
2	beta.exposure	Outlier-corrected	NA	NA	NA	NA	2.35965471776735	0.998	COA4_eqtl-a-ENSG00000181924
1	beta.exposure	Raw	0.000912747772519648	0.000113757252681516	8.02364465565155	7.54754900198993e-09	12.7581499463466	0.997	COA7_eqtl-a-ENSG00000162377
2	beta.exposure	Outlier-corrected	NA	NA	NA	NA	12.7581499463466	0.997	COA7_eqtl-a-ENSG00000162377
1	beta.exposure	Raw	0.000777351867381591	0.000326856291570908	2.37826802612717	0.0413448961178377	10.7866932984143	0.496	COMTD1_eqtl-a-ENSG00000165644
2	beta.exposure	Outlier-corrected	NA	NA	NA	NA	10.7866932984143	0.496	COMTD1_eqtl-a-ENSG00000165644
1	beta.exposure	Raw	0.000717251703958507	0.000144641869700911	4.95881106516136	9.27448280419978e-06	60.5889754799644	0.149	GSTZ1_eqtl-a-ENSG00000100577
2	beta.exposure	Outlier-corrected	NA	NA	NA	NA	60.5889754799644	0.149	GSTZ1_eqtl-a-ENSG00000100577
1	beta.exposure	Raw	0.00251773279854438	8.82615434766959e-05	28.5258188262836	7.77022336184442e-34	5.96126457665755	1	HSPE1_eqtl-a-ENSG00000115541
2	beta.exposure	Outlier-corrected	NA	NA	NA	NA	5.96126457665755	1	HSPE1_eqtl-a-ENSG00000115541
1	beta.exposure	Raw	0.00199458137588406	0.000393183291799533	5.07290471768319	0.00385755434206393	2.59317093621521	0.894	NTHL1_eqtl-a-ENSG00000065057
2	beta.exposure	Outlier-corrected	NA	NA	NA	NA	2.59317093621521	0.894	NTHL1_eqtl-a-ENSG00000065057
1	beta.exposure	Raw	-0.00182932	0.000247829070169171	-7.38136	2.14027464779778e-08	20.4897273978454	0.958	OXR1_eqtl-a-ENSG00000164830
2	beta.exposure	Outlier-corrected	NA	NA	NA	NA	20.4897273978454	0.958	OXR1_eqtl-a-ENSG00000164830
1	beta.exposure	Raw	0.00237368261543661	0.000217335610682264	10.9217380804973	7.04466990040422e-07	1.1912152427792	1	PTRH2_eqtl-a-ENSG00000141378
2	beta.exposure	Outlier-corrected	NA	NA	NA	NA	1.1912152427792	1	PTRH2_eqtl-a-ENSG00000141378
1	beta.exposure	Raw	0.00161076536865462	0.00025164293587408	6.40099577228201	2.97833870430474e-07	24.9641345525359	0.901	SLC25A39_eqtl-a-ENSG00000013306
2	beta.exposure	Outlier-corrected	NA	NA	NA	NA	24.9641345525359	0.901	SLC25A39_eqtl-a-ENSG00000013306
1	beta.exposure	Raw	0.00132080168456244	0.000155340570113326	8.50261901059632	6.69044555884195e-07	5.7525880247708	0.988	TIMM13_eqtl-a-ENSG00000099800
2	beta.exposure	Outlier-corrected	NA	NA	NA	NA	5.7525880247708	0.988	TIMM13_eqtl-a-ENSG00000099800
