# Supplementary material for: Identification of prognostic genes associated with mitochondria and macrophage polarization in prostate adenocarcinoma based on transcriptome and Mendelian randomization analysis
Source: Discov Oncol. 2025 Dec 31;17:5. doi: 10.1007/s12672-025-03858-5 (PMC12770125; doi:10.1007/s12672-025-03858-5)
Supplement: Supplementary file 1 — Supplementary Material 1. [file 12672_2025_3858_MOESM1_ESM.zip › 12672_2025_3858_MOESM1_ESM/Supplementary Table 6.xlsx]

## Sheet: Sheet1
Supplementary Table 6. Steiger test
NO.	SYMBOL	snp r2.exposure	snp r2.outcome	steiger direction	steiger pval
1	OXR1	0.064883	0.000111	TRUE	0
2	CAT	0.550475	5.46e-05	TRUE	0
3	C15orf61	0.384019	0.000192	TRUE	0
4	PTRH2	0.014321	2.71e-05	TRUE	3.99e-85
5	TIMM13	0.128153	6.86e-05	TRUE	0
6	COA4	0.025837	4.04e-05	TRUE	1.92e-127
7	COA7	0.268924	8.11e-05	TRUE	0
8	SLC25A39	0.078856	0.000112	TRUE	0
9	HSPE1	0.2122	0.000204	TRUE	0
10	GSTZ1	0.411082	0.000191	TRUE	0
11	ABHD11	0.440838	2.73e-05	TRUE	0
12	COMTD1	0.070869	3.4e-05	TRUE	0
13	NTHL1	0.021529	2.4e-05	TRUE	1.4e-93
