# Supplementary material for: Identification of prognostic genes associated with mitochondria and macrophage polarization in prostate adenocarcinoma based on transcriptome and Mendelian randomization analysis
Source: Discov Oncol. 2025 Dec 31;17:5. doi: 10.1007/s12672-025-03858-5 (PMC12770125; doi:10.1007/s12672-025-03858-5)
Supplement: Supplementary file 1 — Supplementary Material 1. [file 12672_2025_3858_MOESM1_ESM.zip › 12672_2025_3858_MOESM1_ESM/Supplementary Table 7.xlsx]

## Sheet: kegg_result
Supplementary Table 7:Results of GSEA analysis between high- and low- risk groups of PRAD
Description	setSize	enrichmentScore	NES	pvalue	p.adjust	qvalue	rank	leading_edge	core_enrichment
HALLMARK_E2F_TARGETS	193	0.689504	2.62982	1e-10	1.66667e-09	8.77193e-10	2563	tags=55%, list=18%, signal=45%	KIF18B/ORC6/MYBL2/KIF4A/DLGAP5/CDC20/CDCA3/MELK/CENPE/AURKB/HELLS/TOP2A/BIRC5/PLK1/SPC25/CDK1/PTTG1/CIT/SPC24/ASF1B/RRM2/CDKN3/MKI67/BUB1B/KIF2C/TRIP13/TACC3/HMMR/UBE2T/SPAG5/ESPL1/LMNB1/AURKA/PLK4/TK1/CDCA8/GINS1/STMN1/CKS2/CDKN2A/MCM4/GINS4/CCNB2/RACGAP1/E2F8/HMGB2/DSCC1/EZH2/MXD3/DONSON/WDR90/SMC4/CENPM/KPNA2/CDKN2C/CCNE1/DDX39A/MAD2L1/CDC25B/RNASEH2A/TMPO/RAD51AP1/RAD21/MCM2/PRKDC/UBE2S/BRCA1…
HALLMARK_G2M_CHECKPOINT	187	0.675197	2.56761	1e-10	1.66667e-09	8.77193e-10	1701	tags=40%, list=12%, signal=36%	CENPA/NEK2/TROAP/UBE2C/BUB1/ORC6/KIF15/MYBL2/KIF4A/CENPF/RAD54L/KIF23/CDC20/PBK/CENPE/TPX2/AURKB/TOP2A/BIRC5/PLK1/CDK1/PTTG1/NUSAP1/CDC45/TTK/EXO1/CDKN3/MKI67/KIF2C/CCNA2/TACC3/HMMR/ESPL1/LMNB1/AURKA/PLK4/E2F1/KIF11/PRC1/STMN1/CDC6/E2F2/CKS2/SLC7A5/CCNB2/RACGAP1/NDC80/CDC7/EZH2/SMC4/KPNA2/CDKN2C/SQLE/E2F3/DDX39A/DBF4/MAD2L1/CDC25B/TMPO/RAD21/MCM2/UBE2S/TGFB1/MCM6/BARD1/CHEK1/HOXC10/FANCC/SMC2/GIN…
HALLMARK_ALLOGRAFT_REJECTION	174	0.583123	2.21336	1e-10	1.66667e-09	8.77193e-10	2799	tags=55%, list=20%, signal=45%	INHBA/IL2RA/CXCL9/ZAP70/CD79A/THY1/CCL19/HLA-DOB/CXCR3/LTB/SIT1/CXCL13/CDKN2A/IL12RB1/CCL11/CD247/GZMA/ITK/MAP4K1/CD3G/CD3D/CD2/CD3E/RIPK2/HLA-DQA1/F2R/CD40LG/GPR65/ST8SIA4/CD86/CD96/IL2RG/LY86/GZMB/STAT4/CD4/IL16/HCLS1/CD8B/SPI1/IL11/ITGAL/NCF4/WAS/DEGS1/RPL3L/TRAT1/MMP9/LCP2/BRCA1/TGFB1/CD8A/CCL5/STAT1/IGSF6/CRTAM/CCR5/IRF7/ITGB2/CCL22/CCL4/IL15/TRAF2/PTPRC/CCL13/ACHE/TIMP1/IL2RB/LCK/FCGR2B/CD7…
HALLMARK_MITOTIC_SPINDLE	196	0.523182	2.00136	1.0952e-09	1.369e-08	7.20526e-09	1334	tags=17%, list=10%, signal=15%	NEK2/BUB1/KIF15/ANLN/KIF4A/CENPF/DLGAP5/KIF23/CENPE/TPX2/TOP2A/BIRC5/PLK1/CDK1/NUSAP1/TTK/KIF2C/ESPL1/LMNB1/AURKA/PIF1/KIF11/PRC1/CCNB2/RACGAP1/NDC80/SMC4/FSCN1/KNTC1/DOCK2/ARHGAP4/ECT2/WASF1
HALLMARK_INTERFERON_ALPHA_RESPONSE	95	0.61804	2.16353	9.2282e-09	9.2282e-08	4.85695e-08	2208	tags=43%, list=16%, signal=37%	OASL/LAMP3/IFI44L/CXCL10/BST2/IFI27/MX1/SELL/RSAD2/IFIT3/ISG15/IFI44/OAS1/CMPK2/IFIT2/SAMD9L/CXCL11/RTP4/SAMD9/IFITM1/RIPK2/IFI30/EPSTI1/BATF2/DDX60/HELZ2/GBP4/PARP9/IRF7/CCRL2/CASP8/IL15/PLSCR1/IRF9/PARP14/IFITM3/C1S/IFIH1/TAP1/CD74/IFITM2
HALLMARK_ANDROGEN_RESPONSE	96	-0.588037	-2.19639	2.67771e-08	2.23142e-07	1.17443e-07	3093	tags=58%, list=22%, signal=46%	PGM3/ELK4/UAP1/STK39/CDK6/CAMKK2/B4GALT1/RAB4A/TSC22D1/RPS6KA3/ELOVL5/STEAP4/B2M/LMAN1/SRP19/APPBP2/INPP4B/HSD17B14/NCOA4/ACSL3/PIAS1/KRT8/CENPN/DNAJB9/PTK2B/SPCS3/SPDEF/ARID5B/UBE2J1/TMPRSS2/ELL2/SGK1/GSR/PDLIM5/KRT19/HMGCR/CDC14B/IDI1/SMS/TNFAIP8/GPD1L/SORD/KLK2/ABCC4/MERTK/DHCR24/FKBP5/INSIG1/MAF/IQGAP2/DBI/ABHD2/ALDH1A3/KLK3/LIFR/AZGP1
HALLMARK_MYC_TARGETS_V1	189	0.495444	1.88818	2.2095e-07	1.57821e-06	8.30637e-07	4898	tags=57%, list=35%, signal=38%	CDC20/CDC45/CCNA2/MCM4/KPNA2/PABPC1/TYMS/CBX3/RFC4/COPS5/MAD2L1/MCM2/GLO1/NOP16/CYC1/MCM6/MCM7/PCNA/SRPK1/HSPD1/NAP1L1/CTPS1/SNRPB2/HSPE1/SET/LDHA/SRM/IFRD1/CLNS1A/PA2G4/RAD23B/SNRPG/HNRNPA2B1/CAD/SSBP1/AIMP2/HPRT1/HNRNPA1/NCBP2/PSMA6/CDK2/ABCE1/NOP56/RPS2/RPL14/MCM5/HNRNPD/CCT5/PABPC4/RRP9/PPIA/POLE3/VDAC1/XPOT/NPM1/KPNB1/LSM2/CSTF2/SRSF2/SRSF1/GNL3/ERH/VDAC3/DDX21/PSMD3/RPS3/XPO1/BUB3/CCT2/RRM1…
HALLMARK_INTERFERON_GAMMA_RESPONSE	192	0.486849	1.85668	4.1606e-07	2.60037e-06	1.36862e-06	3000	tags=43%, list=22%, signal=34%	OASL/CXCL9/IFI44L/CXCL10/BST2/MX2/IFI27/MX1/TNFAIP6/OAS3/FCGR1A/RSAD2/IFIT3/ISG15/IFI44/CMPK2/IFIT1/IFIT2/SAMD9L/CXCL11/RTP4/XAF1/GZMA/IRF5/IDO1/RIPK2/HLA-DQA1/ST8SIA4/CD86/STAT4/VCAM1/IFI30/EPSTI1/SLAMF7/IL10RA/IL18BP/BATF2/LCP2/OAS2/ZBP1/DDX60/CCL5/HELZ2/GBP4/STAT1/IRF7/NLRC5/CASP8/IL15/PLSCR1/CD69/SAMHD1/CMKLR1/IL2RB/IRF9/TOR1B/PARP14/IFITM3/HLA-DRB1/PNP/C1S/IRF4/IFIH1/BPGM/TAP1/CD74/IFITM2/CA…
HALLMARK_EPITHELIAL_MESENCHYMAL_TRANSITION	193	0.465209	1.77434	3.46471e-06	1.92484e-05	1.01307e-05	2302	tags=39%, list=17%, signal=33%	CTHRC1/COMP/THBS2/SFRP4/MATN3/FAP/INHBA/MMP3/COL1A1/GREM1/MFAP5/FN1/POSTN/COL5A2/VCAN/COL3A1/NTM/THY1/BGN/SPP1/COL1A2/SPARC/WNT5A/IGFBP3/SERPINE1/COL5A1/CDH11/OXTR/MGP/COL4A1/SERPINE2/IL32/LUM/ELN/CRLF1/COL8A2/LOXL2/VCAM1/TNFRSF12A/LOXL1/TGFBI/TGM2/PTHLH/COL4A2/SERPINH1/TGFB1/COL6A3/FSTL3/PDGFRB/MCM7/LAMA3/IL15/FBLN5/GLIPR1/MEST/ABI3BP/TIMP1/MMP2/PLAUR/PCOLCE/FOXC2/SDC4/COL5A3/FBLN2/GEM/COLGALT1/…
HALLMARK_ESTROGEN_RESPONSE_EARLY	189	-0.411764	-1.68587	3.77065e-05	0.000188532	9.92276e-05	2011	tags=32%, list=14%, signal=28%	MLPH/SLC22A5/IL6ST/SLC7A2/CLIC3/ANXA9/SVIL/RPS6KA2/KRT8/TPD52L1/ITPK1/CANT1/TTC39A/BLVRB/RHOBTB3/MAST4/FDFT1/IGF1R/FOXC1/ADCY1/SYNGR1/KRT19/MYOF/AREG/TIPARP/RET/OLFM1/MPPED2/P2RY2/SFN/HSPB8/SCNN1A/SULT2B1/SLC1A4/WFS1/HR/FKBP5/KLK10/SEC14L2/CELSR1/KLF4/EGR3/FOS/ABHD2/TFF1/CD44/ENDOD1/THSD4/ZNF185/GFRA1/PGR/CBFA2T3/GREB1/SLC1A1/NBL1/ABAT/KRT15/MSMB/TFF3/KRT13
HALLMARK_XENOBIOTIC_METABOLISM	167	-0.410168	-1.65847	0.000106189	0.000482677	0.000254041	2451	tags=41%, list=18%, signal=34%	GCLC/ELOVL5/SLC12A4/SLC35D1/SPINT2/ECH1/SAR1B/DHRS1/PROS1/GSS/CBR1/PMM1/ID2/PGRMC1/CROT/CYP1A1/MCCC2/SLC22A1/CYP2S1/GSTM4/TMBIM6/PEMT/SERPINA6/GABARAPL1/MAOA/BLVRB/SLC1A5/SERTAD1/ACOX3/FBLN1/IDH1/ALDH9A1/GSR/ACOX1/CNDP2/PINK1/PDLIM5/EPHA2/HSD11B1/F10/PC/ENTPD5/CES1/ADH5/FAH/ALDH2/IL1R1/CYP2J2/DHRS7/ACP2/CD36/DCXR/CDO1/SMOX/CAT/PTGDS/MPP2/NDRG2/ALDH3A1/ARG2/ACOX2/CYP27A1/CFB/MT2A/AOX1/GCNT2/GNMT/C…
HALLMARK_MYC_TARGETS_V2	57	0.566248	1.85309	0.00025494	0.00106225	0.000559079	4905	tags=77%, list=35%, signal=50%	PLK1/PLK4/MCM4/CBX3/NOP16/HSPD1/SLC29A2/PUS1/TBRG4/IPO4/HSPE1/SRM/PA2G4/TMEM97/UNG/AIMP2/TCOF1/NOP56/MCM5/RRP9/NOP2/PRMT3/NPM1/WDR74/GNL3/SUPV3L1/MPHOSPH10/SLC19A1/RRP12/MYBBP1A/TFB2M/CDK4/RCL1/PPRC1/EXOSC5/IMP4/BYSL/MYC/PPAN/RABEPK/WDR43/NOLC1/LAS1L/MRTO4
HALLMARK_INFLAMMATORY_RESPONSE	177	0.429285	1.62819	0.000378924	0.00143878	0.000757255	1878	tags=30%, list=13%, signal=26%	OPRK1/INHBA/CCL17/LAMP3/OLR1/CXCL9/CXCL10/BST2/CCR7/OSM/TNFAIP6/SELL/PIK3R5/APLNR/SERPINE1/MSR1/CXCL11/RTP4/RGS1/ADM/GPR132/IFITM1/EBI3/RIPK2/RGS16/CD48/C5AR1/LTA/RASGRP1/SCN1B/IL10RA/LCP2/GPR183/CCL5/C3AR1/IRF7/CCL22/HRH1/CSF3R/CCRL2/IL15/CD69/CMKLR1/TIMP1/IL2RB/PLAUR/LCK/TNFRSF1B/IL7R/SLAMF1/SPHK1/LYN/VIP
HALLMARK_ESTROGEN_RESPONSE_LATE	187	-0.39063	-1.59674	0.000402859	0.00143878	0.000757255	1989	tags=36%, list=14%, signal=31%	SLC22A5/RABEP1/IL6ST/CLIC3/ANXA9/RPS6KA2/TPD52L1/ITPK1/TST/CDH1/BLVRB/SERPINA1/SGK1/FDFT1/FOXC1/ZFP36/CD9/PDCD4/ISG20/PCP4/KRT19/MYOF/AREG/CYP4F11/RET/OLFM1/EMP2/SFN/ETFB/CAV1/HSPB8/SORD/SCNN1A/SULT2B1/SLC1A4/WFS1/HR/CHST8/ATP2B4/FKBP5/KLK10/TPSAB1/KLF4/EGR3/FOS/DCXR/GJB3/ABHD2/TFF1/IGSF1/CD44/CKB/ST6GALNAC2/HMGCS2/PGR/ALDH3A2/S100A9/ACOX2/HSPA4L/CPE/SERPINA5/NBL1/TRIM29/SERPINA3/LTF/TFF3/KRT13
HALLMARK_IL2_STAT5_SIGNALING	182	0.414632	1.56684	0.000505603	0.00168534	0.000887023	2317	tags=27%, list=17%, signal=23%	CTLA4/F2RL2/MUC1/EOMES/IL2RA/TNFRSF18/CXCL10/SPP1/CA2/SELL/LTB/CDC6/TNFRSF4/BATF/CCR4/ENO3/ICOS/HOPX/RGS16/CD48/GPR65/CD86/CCNE1/BATF3/PHTF2/TGM2/IL10RA/TRAF1/NRP1/CST7/PRAF2/SPRY4/GBP4/PLSCR1/IL2RB/TNFRSF1B/CD79B/SLC29A2/IFITM3/PUS1/S100A1/PNP/ADAM19/IRF4/RHOH/ETV4/BHLHE40/CASP3/IRF8/NFKBIZ
HALLMARK_SPERMATOGENESIS	90	0.474571	1.64477	0.0011732	0.00366624	0.0019296	1175	tags=23%, list=8%, signal=22%	NEK2/BUB1/CNIH2/CDK1/NCAPH/TTK/CDKN3/KIF2C/CRISP2/ZC2HC1C/AURKA/SCG3/CCNB2/EZH2/ALOX15/SCG5/RFC4/DBF4/TEKT2/GFI1/ADAM2
HALLMARK_KRAS_SIGNALING_DN	124	-0.400458	-1.55307	0.00173174	0.00509335	0.00268071	1540	tags=31%, list=11%, signal=28%	IGFBP2/BTG2/ADRA2C/PDE6B/SGK1/CACNG1/THNSL2/ALOX12B/ZBTB16/TFCP2L1/FGGY/TENM2/PDK2/NTF3/CPEB3/NOS1/LYPD3/CYP39A1/CHST2/NR4A2/CNTFR/CD207/TG/MYH7/GPRC5C/CKM/DLK2/SIDT1/TGM1/SLC6A14/KRT5/RYR2/CPB1/EGF/KRT4/SCGB1A1/EPHA5/KRT15/KRT13
HALLMARK_ADIPOGENESIS	183	-0.357471	-1.45782	0.00285175	0.00792153	0.00416923	1998	tags=25%, list=14%, signal=21%	GPHN/LPCAT3/ABCA1/ECH1/REEP6/ACADS/DNAJC15/G3BP2/REEP5/PGM1/PEMT/TST/LIPE/DNAJB9/SCP2/SLC1A5/HIBCH/IDH1/SLC27A1/QDPR/ACOX1/ARAF/ANGPTL4/PDCD4/SORBS1/MGLL/SSPN/SNCG/ETFB/HSPB8/FAH/ITIH5/ALDH2/DHRS7/CD36/CD302/MYLK/GPX3/CAT/LIFR/ANGPT1/ACADL/EPHX2/CYP4B1/ORM1
HALLMARK_ANGIOGENESIS	33	0.592526	1.7115	0.00475408	0.011994	0.00631262	1761	tags=45%, list=13%, signal=40%	APOH/VTN/POSTN/COL5A2/VCAN/COL3A1/OLR1/SPP1/LUM/STC1/NRP1/LPL/PTK2/TIMP1/JAG1
HALLMARK_FATTY_ACID_METABOLISM	140	-0.369209	-1.44967	0.00479759	0.011994	0.00631262	3601	tags=44%, list=26%, signal=33%	CEL/ACADM/GRHPR/HSDL2/SUCLG2/AADAT/DLST/ACO2/BPHL/NSDHL/BCKDHB/SERINC1/ECHS1/UROD/ACAA2/HMGCL/PTPRG/GPD2/ACSL4/CBR3/CPT2/ELOVL5/CRYZ/MCEE/ECH1/CBR1/CYP1A1/TP53INP2/REEP6/SLC22A5/PPARA/ACADS/GABARAPL1/INMT/MAOA/ALAD/SUCLA2/HIBCH/ACADVL/IDH1/ALDH9A1/ACOX1/MLYCD/ACAA1/AOC3/MGLL/IDI1/SMS/ERP29/DHCR24/AUH/CD36/HMGCS2/ALDH3A1/ALDH3A2/GSTZ1/ACAT2/RDH16/EHHADH/ACADL/RDH11
HALLMARK_BILE_ACID_METABOLISM	92	-0.397497	-1.46825	0.0092358	0.0209905	0.0110476	2399	tags=37%, list=17%, signal=31%	PEX7/PXMP2/ABCA1/ATXN1/CROT/ABCA5/LIPE/SERPINA6/SCP2/IDH1/ALDH9A1/MLYCD/SLC22A18/BCAR3/IDI1/TFCP2L1/PEX11G/SULT2B1/NEDD4/DHCR24/CYP7B1/NUDT12/PAOX/CYP39A1/TTR/ABCA8/CAT/FADS2/PIPOX/SLC23A1/CYP27A1/EPHX2/HSD17B6/GNMT
HALLMARK_PROTEIN_SECRETION	94	-0.394375	-1.45968	0.00889027	0.0209905	0.0110476	3629	tags=49%, list=26%, signal=36%	PPT1/SCRN1/COG2/AP2B1/SCAMP1/ARFIP1/ERGIC3/COPE/SNX2/CLCN3/ARCN1/KIF1B/VAMP3/STAM/KRT18/DST/MAPK1/SGMS1/SNAP23/GBF1/TMX1/STX12/VPS4B/M6PR/RPS6KA3/TSPAN8/AP3B1/AP2S1/ADAM10/LMAN1/ABCA1/NAPG/BNIP3/ARFGEF2/EGFR/TOM1L1/ARFGAP3/LAMP2/CAV2/AP1G1/CLN5/IGF2R/TMED10/SSPN/GALC/SH3GL2
HALLMARK_KRAS_SIGNALING_UP	177	0.372469	1.4127	0.0104234	0.0226596	0.0119261	2104	tags=30%, list=15%, signal=26%	PTPRR/ITGBL1/INHBA/PLAT/ETV1/MMP11/CXCL10/SPP1/NGF/CA2/RELN/SCG3/SLPI/LY96/IGFBP3/CD37/GPNMB/CXCR4/MMP10/MAP4K1/EPHB2/ADAMDEC1/RGS16/RBP4/SCG5/IL2RG/LAPTM5/FCER1G/MAFB/DOCK2/SCN1B/IL10RA/MMP9/TRAF1/NRP1/PLAU/C3AR1/ENG/ITGB2/TRIB1/CMKLR1/TSPAN13/PLAUR/TNFRSF1B/PECAM1/NAP1L2/IL7R/FLT4/MMD/CTSS/GFPT2/ETV4/BPGM
HALLMARK_COMPLEMENT	179	0.357568	1.3591	0.0161388	0.0336225	0.017696	2138	tags=27%, list=15%, signal=23%	CR2/PLAT/FN1/OLR1/CA2/PIK3R5/APOC1/SCG3/MMP13/SERPINE1/MMP12/GZMK/GZMA/CDK5R1/SPOCK2/CD40LG/CTSV/GZMB/CDA/FCER1G/C1QC/RASGRP1/WAS/DOCK10/COL4A2/DYRK2/PLEK/LCP2/CCL5/C1QA/IRF7/GNGT2/CTSC/PRSS3/CP/PLSCR1/PDGFB/TIMP1/PLAUR/LCK/FYN/HSPA1A/LYN/CASP10/CTSS/C1S/PDP1/VCPIP1
HALLMARK_COAGULATION	112	0.394916	1.40935	0.0236688	0.0473376	0.0249145	2095	tags=30%, list=15%, signal=26%	LEFTY2/COMP/PLAT/MMP3/F2RL2/MMP11/FN1/OLR1/APOC1/CRIP2/SPARC/SERPINE1/CTSK/MMP10/C8G/GDA/CTSV/MST1/PLEK/MMP9/PLAU/C1QA/CFI/PDGFB/TIMP1/MMP2/FYN/PECAM1/APOC3/SH2B2/S100A1/C1S/PROZ/FBN1
