# Supplementary material for: Identification of prognostic genes associated with mitochondria and macrophage polarization in prostate adenocarcinoma based on transcriptome and Mendelian randomization analysis
Source: Discov Oncol. 2025 Dec 31;17:5. doi: 10.1007/s12672-025-03858-5 (PMC12770125; doi:10.1007/s12672-025-03858-5)
Supplement: Supplementary file 1 — Supplementary Material 1. [file 12672_2025_3858_MOESM1_ESM.zip › 12672_2025_3858_MOESM1_ESM/Supplementary Table 8.xlsx]

## Sheet: 02.GSVA_Hallmark_sig
Supplementary Table 8:HALLMARK pathway scores between HRC and LRC
ID	logFC	AveExpr	t	P.Value	adj.P.Val	B	change
HALLMARK_PROTEIN_SECRETION	-0.170696	-0.0128567	-4.83238	1.92761e-06	9.63803e-05	4.58397	DOWN
HALLMARK_BILE_ACID_METABOLISM	-0.0737599	-0.00600458	-4.02634	6.78124e-05	0.00164144	1.24356	DOWN
HALLMARK_ANDROGEN_RESPONSE	-0.1354	-0.0129267	-3.93409	9.84862e-05	0.00164144	0.896706	DOWN
HALLMARK_ESTROGEN_RESPONSE_EARLY	-0.0836282	-0.00965747	-3.85615	0.000134237	0.00167797	0.609465	DOWN
HALLMARK_PEROXISOME	-0.0747025	-0.0133402	-3.57935	0.000386853	0.00376423	-0.367481	DOWN
HALLMARK_PANCREAS_BETA_CELLS	-0.08575	0.0286306	-3.53733	0.000451707	0.00376423	-0.509843	DOWN
HALLMARK_ESTROGEN_RESPONSE_LATE	-0.0687097	-0.00965164	-3.37277	0.000816896	0.00583497	-1.05215	DOWN
HALLMARK_GLYCOLYSIS	-0.0607472	-0.0215811	-3.19855	0.00149144	0.00932148	-1.59968	DOWN
HALLMARK_HEME_METABOLISM	-0.0429977	-0.0119506	-3.05139	0.00243011	0.0135006	-2.04071	DOWN
HALLMARK_ADIPOGENESIS	-0.0633052	-0.0196286	-2.85751	0.00449329	0.0224665	-2.59141	DOWN
HALLMARK_DNA_REPAIR	0.0771591	-0.0333634	2.78165	0.00566488	0.0257494	-2.79748	UP
HALLMARK_UV_RESPONSE_DN	-0.0839875	-0.00861951	-2.61695	0.00920902	0.0383709	-3.22647	DOWN
HALLMARK_APICAL_SURFACE	-0.0726939	0.00335918	-2.49647	0.0129459	0.0444138	-3.52426	DOWN
HALLMARK_MTORC1_SIGNALING	-0.0697115	-0.0281779	-2.48903	0.0132158	0.0444138	-3.54221	DOWN
HALLMARK_HYPOXIA	-0.0567801	-0.0128164	-2.4703	0.0139173	0.0444138	-3.58717	DOWN
HALLMARK_E2F_TARGETS	0.0951399	-0.0460145	2.46266	0.0142124	0.0444138	-3.60539	UP
HALLMARK_TGF_BETA_SIGNALING	-0.0765164	-0.0167069	-2.44004	0.0151202	0.0444711	-3.65908	DOWN
