# Supplementary material for: Identification of prognostic genes associated with mitochondria and macrophage polarization in prostate adenocarcinoma based on transcriptome and Mendelian randomization analysis
Source: Discov Oncol. 2025 Dec 31;17:5. doi: 10.1007/s12672-025-03858-5 (PMC12770125; doi:10.1007/s12672-025-03858-5)
Supplement: Supplementary file 1 — Supplementary Material 1. [file 12672_2025_3858_MOESM1_ESM.zip › 12672_2025_3858_MOESM1_ESM/Supplementary Table 9.xlsx]

## Sheet: 03.correlation_gene_scell
Supplementary Table 9:Results of immune cell infiltration and assessment of immunotherapy response in risk groups
	cell	Type	correlation	p
1	Activated CD4 T cell	PTRH2	-0.154112	0.00215740539246252
2	Gamma delta T cell	PTRH2	0.149070829080325	0.00301543232394017
3	Immature dendritic cell	PTRH2	-0.472411	2.69537727207245e-23
4	Mast cell	PTRH2	-0.273795	3.32676099640267e-08
5	Monocyte	PTRH2	0.122481046011949	0.0149900059457264
6	Natural killer T cell	PTRH2	-0.203394	4.76174548913487e-05
7	Neutrophil	PTRH2	0.0300172703608529	0.552467562060531
8	Regulatory T cell	PTRH2	-0.312832	2.154773957631e-10
9	Type 17 T helper cell	PTRH2	-0.0623431	0.216925419487851
10	Activated CD4 T cell	SLC25A39	-0.178493	0.000370353933340432
11	Gamma delta T cell	SLC25A39	0.255357171761366	2.77649730385691e-07
12	Immature dendritic cell	SLC25A39	-0.527894	1.18485029859052e-29
13	Mast cell	SLC25A39	-0.288276	5.60593538125538e-09
14	Monocyte	SLC25A39	0.0541269099297463	0.283827513793457
15	Natural killer T cell	SLC25A39	-0.169908	0.000707833327170949
16	Neutrophil	SLC25A39	-0.0762704	0.130707668781296
17	Regulatory T cell	SLC25A39	-0.330665	1.66209088097691e-11
18	Type 17 T helper cell	SLC25A39	-0.0916812	0.0690841794755144
19	Activated CD4 T cell	OXR1	0.403103563796105	7.94115923170965e-17
20	Gamma delta T cell	OXR1	-0.00481461	0.924104987882592
21	Immature dendritic cell	OXR1	0.362933911072111	1.03615912521485e-13
22	Mast cell	OXR1	0.16066693709341	0.00137510078653823
23	Monocyte	OXR1	-0.254207	3.15278800046241e-07
24	Natural killer T cell	OXR1	0.156325655927913	0.00185653103004745
25	Neutrophil	OXR1	-0.0757721	0.133248578594085
26	Regulatory T cell	OXR1	0.385712737148639	2.00183018053247e-15
27	Type 17 T helper cell	OXR1	-0.102837	0.0413320015538563
28	Activated CD4 T cell	ABHD11	-0.0874767	0.0828875819773026
29	Gamma delta T cell	ABHD11	0.252693582793011	3.72289801803154e-07
30	Immature dendritic cell	ABHD11	-0.34995	8.57516166707967e-13
31	Mast cell	ABHD11	-0.127505	0.0113020667218449
32	Monocyte	ABHD11	0.0258659092101888	0.608736378716497
33	Natural killer T cell	ABHD11	-0.0476396	0.345603966604985
34	Neutrophil	ABHD11	-0.0976745	0.0527137990231395
35	Regulatory T cell	ABHD11	-0.229564	4.14713725537354e-06
36	Type 17 T helper cell	ABHD11	0.156982331846967	0.00177496879051244
37	Activated CD4 T cell	NTHL1	-0.169303	0.000740086487959343
38	Gamma delta T cell	NTHL1	-0.0239002	0.636237683966194
39	Immature dendritic cell	NTHL1	-0.140344	0.00525914312149858
40	Mast cell	NTHL1	-0.300085	1.21511853576848e-09
41	Monocyte	NTHL1	0.0325823677512676	0.519019261597297
42	Natural killer T cell	NTHL1	-0.0256654	0.611517450348851
43	Neutrophil	NTHL1	-0.0992574	0.04897510441822
44	Regulatory T cell	NTHL1	-0.140954	0.00506345862507599
45	Type 17 T helper cell	NTHL1	-0.0801032	0.112398809246131
46	Activated CD4 T cell	CAT	0.0278200448999952	0.581932460444898
47	Gamma delta T cell	CAT	-0.238081	1.75587406285629e-06
48	Immature dendritic cell	CAT	0.355008674420099	3.80760676198039e-13
49	Mast cell	CAT	0.135177042044819	0.00720956446973762
50	Monocyte	CAT	0.0722360187820692	0.152384769308412
51	Natural killer T cell	CAT	-0.0652366	0.196297252980727
52	Neutrophil	CAT	0.0806637194402657	0.109898855995613
53	Regulatory T cell	CAT	0.126563737735763	0.0119250281206514
54	Type 17 T helper cell	CAT	-0.0846534	0.0933477501802513
55	Activated CD4 T cell	GSTZ1	-0.376838	9.66598111781629e-15
56	Gamma delta T cell	GSTZ1	0.173546182396789	0.000539894524271529
57	Immature dendritic cell	GSTZ1	-0.334555	9.29212830830321e-12
58	Mast cell	GSTZ1	-0.210325	2.56797885668253e-05
59	Monocyte	GSTZ1	0.316741557216593	1.24653137679526e-10
60	Natural killer T cell	GSTZ1	-0.257061	2.29759373757356e-07
61	Neutrophil	GSTZ1	0.0423400971083795	0.401956233512622
62	Regulatory T cell	GSTZ1	-0.436938	8.45129001982423e-20
63	Type 17 T helper cell	GSTZ1	0.123778113385977	0.0139487457200986
